# Supplementary material for: Tumor Cell Associated Hyaluronan-CD44 Signaling Promotes Pro-Tumor Inflammation in Breast Cancer
Source: Cancers (Basel). 2020 May 22;12(5):1325. doi: 10.3390/cancers12051325 (PMC7281239; doi:10.3390/cancers12051325)
Supplement: Supplementary file 1 [file cancers-12-01325-s001.zip]

Archive with 2 entries (2 files):
- cancers-787862-supplementary File A.xlsx
- cancers-787862-supplementary figures.pdf
