# Supplementary material for: Tumor Cell Associated Hyaluronan-CD44 Signaling Promotes Pro-Tumor Inflammation in Breast Cancer
Source: Cancers (Basel). 2020 May 22;12(5):1325. doi: 10.3390/cancers12051325 (PMC7281239; doi:10.3390/cancers12051325)
Supplement: Supplementary file 1 [file cancers-12-01325-s001.zip › cancers-787862-supplementary File A.xlsx]

## Sheet: Suppl. File S1 de_significant
ns_gene	logFC	lr	pvalue	qvalue	transcript	gene_id	gene_symbol	name	panther_family	panther_protein_class	other_function	entrez_id	ensembl	ncbi_gene_db	ensembl_gene_db
GFAP	3.51954	9.90653	0.00164693	0.00656902	NM_002055.4	HUMAN|HGNC=4235|UniProtKB=P14136	GFAP	Glial fibrillary acidic protein;GFAP;ortholog	GLIAL FIBRILLARY ACIDIC PROTEIN (PTHR23239:SF41)	structural protein(PC00211);intermediate filament(PC00085)	cytoskeleton	2670	ENSG00000131095	https://www.ncbi.nlm.nih.gov/gene/?term=2670	http://www.ensembl.org/id/ENSG00000131095
TAC1	3.27248	15.3686	8.84447e-05	0.000554359	NM_003182.2	HUMAN|HGNC=11517|UniProtKB=P20366	TAC1	Protachykinin-1;TAC1;ortholog	PROTACHYKININ-1 (PTHR11250:SF0)	neuropeptide(PC00207)	cell signaling	6863	ENSG00000006128	https://www.ncbi.nlm.nih.gov/gene/?term=6863	http://www.ensembl.org/id/ENSG00000006128
IL6	3.12524	25.5366	4.34081e-07	5.91711e-06	NM_000600.1	HUMAN|HGNC=6018|UniProtKB=P05231	IL6	Interleukin-6;IL6;ortholog	INTERLEUKIN-6 (PTHR11457:SF0)	interleukin superfamily(PC00207)	inflammatory signaling	3569	ENSG00000136244	https://www.ncbi.nlm.nih.gov/gene/?term=3569	http://www.ensembl.org/id/ENSG00000136244
HAS2	2.79507	234.437	0	0	NM_005328.2	HUMAN|HGNC=4819|UniProtKB=Q92819	HAS2	Hyaluronan synthase 2;HAS2;ortholog	HYALURONAN SYNTHASE 2 (PTHR22913:SF7)		hyaluronic acid biology	3037	ENSG00000170961	https://www.ncbi.nlm.nih.gov/gene/?term=3037	http://www.ensembl.org/id/ENSG00000170961
CXCL2	2.75275	44.2132	2.94482e-11	4.17502e-09	NM_002089.3	HUMAN|HGNC=4603|UniProtKB=P19875	CXCL2	C-X-C motif chemokine 2;CXCL2;ortholog	C-X-C MOTIF CHEMOKINE 2 (PTHR10179:SF46)	chemokine(PC00207)	chemokine	2920	ENSG00000081041	https://www.ncbi.nlm.nih.gov/gene/?term=2920	http://www.ensembl.org/id/ENSG00000081041
CMA1	2.74944	31.2076	2.31851e-08	5.42531e-07	NM_001836.2	HUMAN|HGNC=2097|UniProtKB=P23946	CMA1	Chymase;CMA1;ortholog	CHYMASE (PTHR24271:SF24)	serine protease(PC00190);serine protease(PC00203)	endopeptidase; mast cell function	1215	ENSG00000092009	https://www.ncbi.nlm.nih.gov/gene/?term=1215	http://www.ensembl.org/id/ENSG00000092009
PTGS2	2.42123	32.6236	1.11848e-08	3.01989e-07	NM_000963.1	HUMAN|HGNC=9605|UniProtKB=P35354	PTGS2	Prostaglandin G/H synthase 2;PTGS2;ortholog	PROSTAGLANDIN G/H SYNTHASE 2 (PTHR11903:SF8)	oxygenase(PC00176)	prostaglandin signaling	5743	ENSG00000073756	https://www.ncbi.nlm.nih.gov/gene/?term=5743	http://www.ensembl.org/id/ENSG00000073756
APOBEC3A	2.36612	7.52133	0.00609725	0.0194558	NM_145699.3	HUMAN|HGNC=17343|UniProtKB=P31941	APOBEC3A	DNA dC-dU-editing enzyme APOBEC-3A;APOBEC3A;ortholog	DNA DC-DU-EDITING ENZYME APOBEC-3A (PTHR13857:SF14)	nucleic acid binding(PC00171);deaminase(PC00121)	cytosine deaminase	200315	ENSG00000128383	https://www.ncbi.nlm.nih.gov/gene/?term=200315	http://www.ensembl.org/id/ENSG00000128383
HBEGF	2.34328	38.4218	5.69912e-10	2.50049e-08	NM_001945.1	HUMAN|HGNC=3059|UniProtKB=Q99075	HBEGF	Proheparin-binding EGF-like growth factor;HBEGF;ortholog	PROHEPARIN-BINDING EGF-LIKE GROWTH FACTOR (PTHR10740:SF4)	growth factor(PC00207)	EGF family ligand; mitogen	1839	ENSG00000113070	https://www.ncbi.nlm.nih.gov/gene/?term=1839	http://www.ensembl.org/id/ENSG00000113070
COL1A1	2.04984	29.9651	4.39887e-08	8.12633e-07	NM_000088.3	HUMAN|HGNC=2197|UniProtKB=P02452	COL1A1	Collagen alpha-1(I) chain;COL1A1;ortholog	COLLAGEN ALPHA-1(I) CHAIN (PTHR24023:SF569)	transporter(PC00227);surfactant(PC00212);receptor(PC00197);extracellular matrix structural protein(PC00102);antibacterial response protein(PC00103)	extracellular matrix	1277	ENSG00000108821	https://www.ncbi.nlm.nih.gov/gene/?term=1277	http://www.ensembl.org/id/ENSG00000108821
CYR61	1.88818	31.0256	2.54641e-08	5.58619e-07	NM_001554.3	HUMAN|HGNC=2654|UniProtKB=O00622	CYR61	Protein CYR61;CYR61;ortholog	PROTEIN CYR61 (PTHR11348:SF18)	growth factor(PC00207)	cell adhesion, proliferation, migration	3491	ENSG00000142871	https://www.ncbi.nlm.nih.gov/gene/?term=3491	http://www.ensembl.org/id/ENSG00000142871
SFRP1	1.84963	12.4368	0.000420947	0.00201318	NM_003012.3	HUMAN|HGNC=10776|UniProtKB=Q8N474	SFRP1	Secreted frizzled-related protein 1;SFRP1;ortholog	SECRETED FRIZZLED-RELATED PROTEIN 1 (PTHR11309:SF87)	signaling molecule(PC00207);G-protein coupled receptor(PC00197)	modulator of WNT signaling	6422	ENSG00000104332	https://www.ncbi.nlm.nih.gov/gene/?term=6422	http://www.ensembl.org/id/ENSG00000104332
AQP1	1.83632	43.8373	3.56839e-11	4.17502e-09	NM_198098.1	HUMAN|HGNC=633|UniProtKB=P29972	AQP1	Aquaporin-1;AQP1;ortholog	AQUAPORIN-1 (PTHR19139:SF161)	transporter(PC00227);transfer/carrier protein(PC00219)	aquaporin; implicated in Nanog signaling	358	ENSG00000240583	https://www.ncbi.nlm.nih.gov/gene/?term=358	http://www.ensembl.org/id/ENSG00000240583
FOSL1	1.83076	28.9811	7.30871e-08	1.28268e-06	NM_005438.3	HUMAN|HGNC=13718|UniProtKB=P15407	FOSL1	Fos-related antigen 1;FOSL1;ortholog	FOS-RELATED ANTIGEN 1 (PTHR23351:SF6)	transcription factor(PC00218);nucleic acid binding(PC00171)	transcription factor; cell proliferation and differentiation	8061	ENSG00000175592	https://www.ncbi.nlm.nih.gov/gene/?term=8061	http://www.ensembl.org/id/ENSG00000175592
WISP2	1.75777	20.0955	7.36696e-06	6.98866e-05	NM_003881.2	HUMAN|HGNC=12770|UniProtKB=O76076	WISP2	WNT1-inducible-signaling pathway protein 2;WISP2;ortholog	WNT1-INDUCIBLE-SIGNALING PATHWAY PROTEIN 2 (PTHR11348:SF22)	growth factor(PC00207)	cell signaling	8839	ENSG00000064205	https://www.ncbi.nlm.nih.gov/gene/?term=8839	http://www.ensembl.org/id/ENSG00000064205
CSPG4	1.7308	37.4208	9.52035e-10	3.71294e-08	NM_001897.4	HUMAN|HGNC=2466|UniProtKB=Q6UVK1	CSPG4	Chondroitin sulfate proteoglycan 4;CSPG4;ortholog	CHONDROITIN SULFATE PROTEOGLYCAN 4 (PTHR15036:SF16)		cell adhesion; cell migration; FAK/ERK signaling	1464	ENSG00000173546	https://www.ncbi.nlm.nih.gov/gene/?term=1464	http://www.ensembl.org/id/ENSG00000173546
SAA1	1.68343	10.3991	0.00126078	0.00520629	NM_199161.1	HUMAN|HGNC=10513|UniProtKB=P0DJI8	SAA1	Serum amyloid A-1 protein;SAA1;ortholog	SERUM AMYLOID A-1 PROTEIN (PTHR23424:SF5)	transporter(PC00227);apolipoprotein(PC00219);defense/immunity protein(PC00052)	chronic inflammatory response	6288	ENSG00000173432	https://www.ncbi.nlm.nih.gov/gene/?term=6288	http://www.ensembl.org/id/ENSG00000173432
IL1b	1.67254	15.6847	7.4828e-05	0.000486382	NM_000576.2	HUMAN|HGNC=5992|UniProtKB=P01584	IL1b	Interleukin-1 beta;IL1B;ortholog	INTERLEUKIN-1 BETA (PTHR10078:SF20)	interleukin superfamily(PC00207)	inflammatory signaling	3553	ENSG00000125538	https://www.ncbi.nlm.nih.gov/gene/?term=3553	http://www.ensembl.org/id/ENSG00000125538
CLDN8	1.59603	8.50793	0.00353602	0.0125368	NM_199328.2	HUMAN|HGNC=2050|UniProtKB=P56748	CLDN8	Claudin-8;CLDN8;ortholog	CLAUDIN-8 (PTHR12002:SF24)	tight junction(PC00070)	cell adhesion	9073	ENSG00000156284	https://www.ncbi.nlm.nih.gov/gene/?term=9073	http://www.ensembl.org/id/ENSG00000156284
COL6A1	1.59316	33.8697	5.89305e-09	1.72372e-07	NM_001848.2	HUMAN|HGNC=2211|UniProtKB=P12109	COL6A1	Collagen alpha-1(VI) chain;COL6A1;ortholog	COLLAGEN ALPHA-1(VI) CHAIN (PTHR24023:SF390)	transporter(PC00227);surfactant(PC00212);receptor(PC00197);extracellular matrix structural protein(PC00102);antibacterial response protein(PC00103)	extracellular matrix	1291	ENSG00000142156	https://www.ncbi.nlm.nih.gov/gene/?term=1291	http://www.ensembl.org/id/ENSG00000142156
COL6A3	1.53304	37.0656	1.14219e-09	4.00909e-08	NM_057164.4	HUMAN|HGNC=2213|UniProtKB=P12111	COL6A3	Collagen alpha-3(VI) chain;COL6A3;ortholog	COLLAGEN ALPHA-3(VI) CHAIN (PTHR11132:SF74)	transporter(PC00227);receptor(PC00197)	extracellular matrix	1293	ENSG00000163359	https://www.ncbi.nlm.nih.gov/gene/?term=1293	http://www.ensembl.org/id/ENSG00000163359
ENPP2	1.5293	36.6942	1.38187e-09	4.40941e-08	NM_001040092.2	HUMAN|HGNC=3357|UniProtKB=Q13822	ENPP2	Ectonucleotide pyrophosphatase/phosphodiesterase family member 2;ENPP2;ortholog	ECTONUCLEOTIDE PYROPHOSPHATASE/PHOSPHODIESTERASE FAMILY MEMBER 2 (PTHR10151:SF21)	nucleotide phosphatase(PC00181);nucleotide phosphatase(PC00173);pyrophosphatase(PC00121)	LPA metabolism; cell proliferation, cell migration	5168	ENSG00000136960	https://www.ncbi.nlm.nih.gov/gene/?term=5168	http://www.ensembl.org/id/ENSG00000136960
COL6A2	1.5091	39.6504	3.03746e-10	1.77691e-08	NM_001849.2	HUMAN|HGNC=2212|UniProtKB=P12110	COL6A2	Collagen alpha-2(VI) chain;COL6A2;ortholog	COLLAGEN ALPHA-2(VI) CHAIN (PTHR24023:SF119)	transporter(PC00227);surfactant(PC00212);receptor(PC00197);extracellular matrix structural protein(PC00102);antibacterial response protein(PC00103)	extracellular matrix	1292	ENSG00000142173	https://www.ncbi.nlm.nih.gov/gene/?term=1292	http://www.ensembl.org/id/ENSG00000142173
TNFAIP6	1.47275	38.9325	4.38716e-10	2.19985e-08	NM_007115.2	HUMAN|HGNC=11898|UniProtKB=P98066	TNFAIP6	Tumor necrosis factor-inducible gene 6 protein;TNFAIP6;ortholog	TUMOR NECROSIS FACTOR-INDUCIBLE GENE 6 PROTEIN (PTHR24038:SF8)	extracellular matrix structural protein(PC00102)	ECM modulation; cell migration; inflammation	7130	ENSG00000123610	https://www.ncbi.nlm.nih.gov/gene/?term=7130	http://www.ensembl.org/id/ENSG00000123610
PPARG	1.46167	17.8536	2.38562e-05	0.000186078	NM_015869.3	HUMAN|HGNC=9236|UniProtKB=P37231	PPARG	Peroxisome proliferator-activated receptor gamma;PPARG;ortholog	PEROXISOME PROLIFERATOR-ACTIVATED RECEPTOR GAMMA (PTHR24082:SF14)	nuclear hormone receptor(PC00218);receptor(PC00169);nucleic acid binding(PC00197)	transcription factor; inflammatory response	5468	ENSG00000132170	https://www.ncbi.nlm.nih.gov/gene/?term=5468	http://www.ensembl.org/id/ENSG00000132170
FGFR1	1.45025	27.0872	1.94479e-07	2.96792e-06	NM_015850.2	HUMAN|HGNC=3688|UniProtKB=P11362	FGFR1	Fibroblast growth factor receptor 1;FGFR1;ortholog	FIBROBLAST GROWTH FACTOR RECEPTOR 1 (PTHR24416:SF131)		cell proliferation, differentiation, migration	2260	ENSG00000077782	https://www.ncbi.nlm.nih.gov/gene/?term=2260	http://www.ensembl.org/id/ENSG00000077782
GSN	1.44864	40.9292	1.57844e-10	1.10807e-08	NM_000177.4	HUMAN|HGNC=4620|UniProtKB=P06396	GSN	Gelsolin;GSN;ortholog	GELSOLIN (PTHR11977:SF29)	non-motor actin binding protein(PC00085);calcium-binding protein(PC00041)	cytoskeleton	2934	ENSG00000148180	https://www.ncbi.nlm.nih.gov/gene/?term=2934	http://www.ensembl.org/id/ENSG00000148180
CTGF	1.41729	15.2483	9.42596e-05	0.000570433	NM_001901.2	HUMAN|HGNC=2500|UniProtKB=P29279	CTGF	Connective tissue growth factor;CTGF;ortholog	CONNECTIVE TISSUE GROWTH FACTOR (PTHR11348:SF7)	growth factor(PC00207)	mitogen	1490	ENSG00000118523	https://www.ncbi.nlm.nih.gov/gene/?term=1490	http://www.ensembl.org/id/ENSG00000118523
FZD7	1.35173	25.6356	4.12352e-07	5.91711e-06	NM_003507.1	HUMAN|HGNC=4045|UniProtKB=O75084	FZD7	Frizzled-7;FZD7;ortholog	FRIZZLED-7 (PTHR11309:SF31)	signaling molecule(PC00207);G-protein coupled receptor(PC00197)	WNT signaling	8324	ENSG00000155760	https://www.ncbi.nlm.nih.gov/gene/?term=8324	http://www.ensembl.org/id/ENSG00000155760
KLF4	1.32289	20.1652	7.10348e-06	6.92589e-05	NM_004235.4	HUMAN|HGNC=6348|UniProtKB=O43474	KLF4	Krueppel-like factor 4;KLF4;ortholog			transcription factor	9314	ENSG00000136826	https://www.ncbi.nlm.nih.gov/gene/?term=9314	http://www.ensembl.org/id/ENSG00000136826
RGS2	1.30299	13.7961	0.000203759	0.00106746	NM_002923.1	HUMAN|HGNC=9998|UniProtKB=P41220	RGS2	Regulator of G-protein signaling 2;RGS2;ortholog	REGULATOR OF G-PROTEIN SIGNALING 2 (PTHR10845:SF43)	G-protein modulator(PC00095)	proliferation	5997	ENSG00000116741	https://www.ncbi.nlm.nih.gov/gene/?term=5997	http://www.ensembl.org/id/ENSG00000116741
POSTN	1.29937	14.7091	0.000125437	0.000710136	NM_001135935.1	HUMAN|HGNC=16953|UniProtKB=Q15063	POSTN	Periostin;POSTN;ortholog	PERIOSTIN (PTHR10900:SF12)	signaling molecule(PC00207);cell adhesion molecule(PC00069)	cell adhesion, migration, ECM modulation	10631	ENSG00000133110	https://www.ncbi.nlm.nih.gov/gene/?term=10631	http://www.ensembl.org/id/ENSG00000133110
CHL1	1.24475	15.5346	8.10068e-05	0.000516971	NM_001253387.1	HUMAN|HGNC=1939|UniProtKB=O00533	CHL1	Neural cell adhesion molecule L1-like protein;CHL1;ortholog	NEURAL CELL ADHESION MOLECULE L1-LIKE PROTEIN (PTHR10489:SF653)	G-protein coupled receptor(PC00197);immunoglobulin receptor superfamily(PC00021);protein phosphatase(PC00084);protein phosphatase(PC00124);immunoglobulin receptor superfamily(PC00181);immunoglobulin superfamily cell adhesion molecule(PC00195)	cell adhesion	10752	ENSG00000134121	https://www.ncbi.nlm.nih.gov/gene/?term=10752	http://www.ensembl.org/id/ENSG00000134121
ACTA2	1.22598	30.8195	2.83174e-08	5.63301e-07	NM_001613.1	HUMAN|HGNC=130|UniProtKB=P62736	ACTA2	Actin, aortic smooth muscle;ACTA2;ortholog	ACTIN, AORTIC SMOOTH MUSCLE (PTHR11937:SF176)	actin and actin related protein(PC00085)	cytoskeleton	59	ENSG00000107796	https://www.ncbi.nlm.nih.gov/gene/?term=59	http://www.ensembl.org/id/ENSG00000107796
KIT	1.22237	10.9181	0.000952292	0.0041266	NM_000222.1	HUMAN|HGNC=6342|UniProtKB=P10721	KIT	Mast/stem cell growth factor receptor Kit;KIT;ortholog	MAST/STEM CELL GROWTH FACTOR RECEPTOR KIT (PTHR24416:SF46)		cell survival/proliferation; multiple pathways	3815	ENSG00000157404	https://www.ncbi.nlm.nih.gov/gene/?term=3815	http://www.ensembl.org/id/ENSG00000157404
CGRPR	1.18511	27.2076	1.8274e-07	2.91553e-06	NM_005795.3	HUMAN|HGNC=16709|UniProtKB=Q16602	CALCRL	Calcitonin gene-related peptide type 1 receptor;CALCRL;ortholog	CALCITONIN GENE-RELATED PEPTIDE TYPE 1 RECEPTOR (PTHR12011:SF67)	G-protein coupled receptor(PC00197);antibacterial response protein(PC00021)	calcitonin signaling	10203	ENSG00000064989	https://www.ncbi.nlm.nih.gov/gene/?term=10203	http://www.ensembl.org/id/ENSG00000064989
RBPMS2	1.17201	22.4831	2.11995e-06	2.65751e-05	NM_194272.1	HUMAN|HGNC=19098|UniProtKB=Q6ZRY4	RBPMS2	RNA-binding protein with multiple splicing 2;RBPMS2;ortholog			nucleic acid binding	348093	ENSG00000166831	https://www.ncbi.nlm.nih.gov/gene/?term=348093	http://www.ensembl.org/id/ENSG00000166831
ITGA5	1.14398	40.9351	1.57372e-10	1.10807e-08	NM_002205.2	HUMAN|HGNC=6141|UniProtKB=P08648	ITGA5	Integrin alpha-5;ITGA5;ortholog	INTEGRIN ALPHA-5 (PTHR23220:SF3)		integrin; integrin signaling; signal transduction	3678	ENSG00000161638	https://www.ncbi.nlm.nih.gov/gene/?term=3678	http://www.ensembl.org/id/ENSG00000161638
CLEC11A	1.11758	21.0447	4.48682e-06	4.83042e-05	NM_002975.2	HUMAN|HGNC=10576|UniProtKB=Q9Y240	CLEC11A	C-type lectin domain family 11 member A;CLEC11A;ortholog	C-TYPE LECTIN DOMAIN FAMILY 11 MEMBER A (PTHR22799:SF1)	growth factor(PC00207);extracellular matrix structural protein(PC00112)	stem cell regulation; NF-KB signaling	6320	ENSG00000105472	https://www.ncbi.nlm.nih.gov/gene/?term=6320	http://www.ensembl.org/id/ENSG00000105472
PDPN	1.0925	25.5179	4.38304e-07	5.91711e-06	NM_006474.4	HUMAN|HGNC=29602|UniProtKB=Q86YL7	PDPN	Podoplanin;PDPN;ortholog	PODOPLANIN (PTHR16861:SF4)		cell migration, cytoskeleton organization	10630	ENSG00000162493	https://www.ncbi.nlm.nih.gov/gene/?term=10630	http://www.ensembl.org/id/ENSG00000162493
TPSAB1	1.0844	8.25481	0.00406441	0.0141248	NM_003294.3	HUMAN|HGNC=12019|UniProtKB=Q15661	TPSAB1	Tryptase alpha/beta-1;TPSAB1;ortholog	TRYPTASE ALPHA/BETA-1 (PTHR24256:SF261)	peptide hormone(PC00207);receptor(PC00179);serine protease(PC00197);serine protease(PC00190);protease inhibitor(PC00203);annexin(PC00121);calmodulin(PC00190)	inflammation; protease; ECM modulation	7177	ENSG00000172236	https://www.ncbi.nlm.nih.gov/gene/?term=7177	http://www.ensembl.org/id/ENSG00000172236
STAT5A	1.07622	12.2664	0.000461194	0.00212557	NM_003152.2	HUMAN|HGNC=11366|UniProtKB=P42229	STAT5A	Signal transducer and activator of transcription 5A;STAT5A;ortholog	SIGNAL TRANSDUCER AND ACTIVATOR OF TRANSCRIPTION 5A (PTHR11801:SF47)	transcription factor(PC00218);nucleic acid binding(PC00171)	cell signaling	6776	ENSG00000126561	https://www.ncbi.nlm.nih.gov/gene/?term=6776	http://www.ensembl.org/id/ENSG00000126561
PDGFRB	1.07122	24.9662	5.83438e-07	7.5847e-06	NM_002609.3	HUMAN|HGNC=8804|UniProtKB=P09619	PDGFRB	Platelet-derived growth factor receptor beta;PDGFRB;ortholog	PLATELET-DERIVED GROWTH FACTOR RECEPTOR BETA (PTHR24416:SF53)		proliferation, survival, migration, vascularization	5159	ENSG00000113721	https://www.ncbi.nlm.nih.gov/gene/?term=5159	http://www.ensembl.org/id/ENSG00000113721
SPHK1	1.02895	16.143	5.87358e-05	0.000412326	NM_021972.2	HUMAN|HGNC=11240|UniProtKB=Q9NYA1	SPHK1	Sphingosine kinase 1;SPHK1;ortholog	SPHINGOSINE KINASE 1 (PTHR12358:SF47)	carbohydrate kinase(PC00220);carbohydrate kinase(PC00137)	proliferation/ cell survival	8877	ENSG00000176170	https://www.ncbi.nlm.nih.gov/gene/?term=8877	http://www.ensembl.org/id/ENSG00000176170
SNL	1.02393	19.5884	9.60493e-06	8.64443e-05	NM_003088.2	HUMAN|HGNC=11148|UniProtKB=Q16658	FSCN1	Fascin;FSCN1;ortholog	FASCIN (PTHR10551:SF8)	non-motor actin binding protein(PC00085)	cytoskeleton	6624	ENSG00000075618	https://www.ncbi.nlm.nih.gov/gene/?term=6624	http://www.ensembl.org/id/ENSG00000075618
CDH11	1.01294	14.5186	0.000138781	0.000761126	NM_001797.2	HUMAN|HGNC=1750|UniProtKB=P55287	CDH11	Cadherin-11;CDH11;ortholog	CADHERIN-11 (PTHR24027:SF85)	cell junction protein(PC00070);cadherin(PC00069)	cell adhesion; MAPK/ERK signaling	1009	ENSG00000140937	https://www.ncbi.nlm.nih.gov/gene/?term=1009	http://www.ensembl.org/id/ENSG00000140937
TPM2	0.99934	21.7974	3.03008e-06	3.54519e-05	NM_003289.3	HUMAN|HGNC=12011|UniProtKB=P07951	TPM2	Tropomyosin beta chain;TPM2;ortholog	TROPOMYOSIN BETA CHAIN (PTHR19269:SF50)	actin binding motor protein(PC00085)	cytoskeleton	7169	ENSG00000198467	https://www.ncbi.nlm.nih.gov/gene/?term=7169	http://www.ensembl.org/id/ENSG00000198467
HSPF1	0.989376	14.9657	0.000109483	0.000640473	NM_006145.1	HUMAN|HGNC=5270|UniProtKB=P25685	DNAJB1	DnaJ homolog subfamily B member 1;DNAJB1;ortholog	DNAJ HOMOLOG SUBFAMILY B MEMBER 1 (PTHR24078:SF306)	chaperonin(PC00072)	molecular chaperone a/w andorgen signaling	3337	ENSG00000132002	https://www.ncbi.nlm.nih.gov/gene/?term=3337	http://www.ensembl.org/id/ENSG00000132002
GLS	0.97753	30.7809	2.88872e-08	5.63301e-07	NM_014905.3	HUMAN|HGNC=4331|UniProtKB=O94925	GLS	Glutaminase kidney isoform, mitochondrial;GLS;ortholog	GLUTAMINASE KIDNEY ISOFORM, MITOCHONDRIAL (PTHR12544:SF30)	hydrolase(PC00121)	glutamine metabolism	2744	ENSG00000115419	https://www.ncbi.nlm.nih.gov/gene/?term=2744	http://www.ensembl.org/id/ENSG00000115419
MXI1	0.977479	19.9257	8.05101e-06	7.43659e-05	NM_001008541.1	HUMAN|HGNC=7534|UniProtKB=P50539	MXI1	Max-interacting protein 1;MXI1;ortholog	MAX-INTERACTING PROTEIN 1 (PTHR11969:SF13)	basic helix-loop-helix transcription factor(PC00218)	negative regulator of MYC function	4601	ENSG00000119950	https://www.ncbi.nlm.nih.gov/gene/?term=4601	http://www.ensembl.org/id/ENSG00000119950
KIAA0992	0.944359	21.2359	4.06084e-06	4.59792e-05	NM_001166108.1	HUMAN|HGNC=17068|UniProtKB=Q8WX93	PALLD	Palladin;PALLD;ortholog	PALLADIN (PTHR10489:SF741)	immunoglobulin receptor superfamily(PC00197);protein phosphatase(PC00084);protein phosphatase(PC00124);immunoglobulin receptor superfamily(PC00181);immunoglobulin superfamily cell adhesion molecule(PC00195)	cytoskeleton funciton; motility, adhesion, ECM interation	23022	ENSG00000129116	https://www.ncbi.nlm.nih.gov/gene/?term=23022	http://www.ensembl.org/id/ENSG00000129116
THBS1	0.926278	18.6068	1.60649e-05	0.000137531	NM_003246.2	HUMAN|HGNC=11785|UniProtKB=P07996	THBS1	Thrombospondin-1;THBS1;ortholog	THROMBOSPONDIN-1 (PTHR10199:SF78)		cell motility, cell matrix, adhesion	7057	ENSG00000137801	https://www.ncbi.nlm.nih.gov/gene/?term=7057	http://www.ensembl.org/id/ENSG00000137801
PNRC1	0.925641	32.2647	1.34536e-08	3.37301e-07	NM_006813.1	HUMAN|HGNC=17278|UniProtKB=Q12796	PNRC1	Proline-rich nuclear receptor coactivator 1;PNRC1;ortholog	PROLINE-RICH NUCLEAR RECEPTOR COACTIVATOR 1 (PTHR15405:SF4)		nuclear receptor coactivator	10957	ENSG00000146278	https://www.ncbi.nlm.nih.gov/gene/?term=10957	http://www.ensembl.org/id/ENSG00000146278
NFIB	0.919456	8.76249	0.00307489	0.0113609	NM_005596.2	HUMAN|HGNC=7785|UniProtKB=O00712	NFIB	Nuclear factor 1 B-type;NFIB;ortholog	NUCLEAR FACTOR 1 B-TYPE (PTHR11492:SF4)	transcription factor(PC00218);nucleic acid binding(PC00171)	transcription and replication regulation	4781	ENSG00000147862	https://www.ncbi.nlm.nih.gov/gene/?term=4781	http://www.ensembl.org/id/ENSG00000147862
BGN	0.909923	10.6501	0.00110066	0.00465675	NM_001711.3	HUMAN|HGNC=1044|UniProtKB=P21810	BGN	Biglycan;BGN;ortholog	BIGLYCAN (PTHR24369:SF6)	cytokine(PC00207);receptor(PC00083);extracellular matrix protein(PC00197)	extracellular matrix	633	ENSG00000182492	https://www.ncbi.nlm.nih.gov/gene/?term=633	http://www.ensembl.org/id/ENSG00000182492
TPM1	0.889181	14.836	0.000117277	0.000674821	NM_000366.5	HUMAN|HGNC=12010|UniProtKB=P09493	TPM1	Tropomyosin alpha-1 chain;TPM1;ortholog	TROPOMYOSIN ALPHA-1 CHAIN (PTHR19269:SF41)	actin binding motor protein(PC00085)	cytoskeleton	7168	ENSG00000140416	https://www.ncbi.nlm.nih.gov/gene/?term=7168	http://www.ensembl.org/id/ENSG00000140416
ACTN1	0.842004	18.362	1.82662e-05	0.000148991	NM_001102.3	HUMAN|HGNC=163|UniProtKB=P12814	ACTN1	Alpha-actinin-1;ACTN1;ortholog	ALPHA-ACTININ-1 (PTHR11915:SF241)	non-motor actin binding protein(PC00085)	cytoskeleton	87	ENSG00000072110	https://www.ncbi.nlm.nih.gov/gene/?term=87	http://www.ensembl.org/id/ENSG00000072110
VEGFB	0.832233	28.2287	1.07794e-07	1.8017e-06	NM_003377.3	HUMAN|HGNC=12681|UniProtKB=P49765	VEGFB	Vascular endothelial growth factor B;VEGFB;ortholog	VASCULAR ENDOTHELIAL GROWTH FACTOR B (PTHR12025:SF12)	growth factor(PC00207)	proliferation, cell signaling	7423	ENSG00000173511	https://www.ncbi.nlm.nih.gov/gene/?term=7423	http://www.ensembl.org/id/ENSG00000173511
PLAU	0.803877	7.98957	0.00470476	0.0158786	NM_002658.2	HUMAN|HGNC=9052|UniProtKB=P00749	PLAU	Urokinase-type plasminogen activator;PLAU;ortholog	UROKINASE-TYPE PLASMINOGEN ACTIVATOR (PTHR24264:SF18)	serine protease(PC00190);serine protease(PC00203)	protease involved in ECM modulation, migration, proliferation	5328	ENSG00000122861	https://www.ncbi.nlm.nih.gov/gene/?term=5328	http://www.ensembl.org/id/ENSG00000122861
VEGFC	0.798447	18.3348	1.85295e-05	0.000148991	NM_005429.2	HUMAN|HGNC=12682|UniProtKB=P49767	VEGFC	Vascular endothelial growth factor C;VEGFC;ortholog	VASCULAR ENDOTHELIAL GROWTH FACTOR C (PTHR12025:SF3)	growth factor(PC00207)	proliferation, cell signaling	7424	ENSG00000150630	https://www.ncbi.nlm.nih.gov/gene/?term=7424	http://www.ensembl.org/id/ENSG00000150630
BAG3	0.74028	13.1356	0.000289736	0.00143236	NM_004281.3	HUMAN|HGNC=939|UniProtKB=O95817	BAG3	BAG family molecular chaperone regulator 3;BAG3;ortholog	BAG FAMILY MOLECULAR CHAPERONE REGULATOR 3 (PTHR12329:SF12)	chaperone(PC00072)	Apoptosis	9531	ENSG00000151929	https://www.ncbi.nlm.nih.gov/gene/?term=9531	http://www.ensembl.org/id/ENSG00000151929
ZYX	0.734917	18.3197	1.86769e-05	0.000148991	NM_003461.4	HUMAN|HGNC=13200|UniProtKB=Q15942	ZYX	Zyxin;ZYX;ortholog	ZYXIN (PTHR24212:SF1)	homeobox transcription factor(PC00218);zinc finger transcription factor(PC00116);nucleic acid binding(PC00119);kinase modulator(PC00244);actin family cytoskeletal protein(PC00171);cell junction protein(PC00095)	transcription factor	7791	ENSG00000159840	https://www.ncbi.nlm.nih.gov/gene/?term=7791	http://www.ensembl.org/id/ENSG00000159840
SMTN	0.728021	15.9942	6.35384e-05	0.000420792	NM_134270.1	HUMAN|HGNC=11126|UniProtKB=P53814	SMTN	Smoothelin;SMTN;ortholog	SMOOTHELIN (PTHR11915:SF215)	non-motor actin binding protein(PC00085)	cytoskeleton/smooth muscle function	6525	ENSG00000183963	https://www.ncbi.nlm.nih.gov/gene/?term=6525	http://www.ensembl.org/id/ENSG00000183963
AFAP1L2	0.71625	6.18827	0.01286	0.036402	NM_001001936.2	HUMAN|HGNC=25901|UniProtKB=Q8N4X5	AFAP1L2	Actin filament-associated protein 1-like 2;AFAP1L2;ortholog	ACTIN FILAMENT-ASSOCIATED PROTEIN 1-LIKE 2 (PTHR14338:SF4)		cytoskeleton	84632	ENSG00000169129	https://www.ncbi.nlm.nih.gov/gene/?term=84632	http://www.ensembl.org/id/ENSG00000169129
MYC	0.711954	5.56299	0.0183441	0.0484119	NM_002467.3	HUMAN|HGNC=7553|UniProtKB=P01106	MYC	Myc proto-oncogene protein;MYC;ortholog	MYC PROTO-ONCOGENE PROTEIN (PTHR11514:SF2)	basic helix-loop-helix transcription factor(PC00218);nucleic acid binding(PC00055)	transcription factor: cell survival, proliferation	4609	ENSG00000136997	https://www.ncbi.nlm.nih.gov/gene/?term=4609	http://www.ensembl.org/id/ENSG00000136997
CD68	0.660717	7.78929	0.00525569	0.017081	NM_001251.2	HUMAN|HGNC=1693|UniProtKB=P34810	CD68	Macrosialin;CD68;ortholog	MACROSIALIN (PTHR11506:SF2)	membrane trafficking regulatory protein(PC00150)	lysosomal-associated membrane protein	968	ENSG00000129226	https://www.ncbi.nlm.nih.gov/gene/?term=968	http://www.ensembl.org/id/ENSG00000129226
S100A4	0.66007	8.59388	0.00337294	0.0120806	NM_002961.2	HUMAN|HGNC=10494|UniProtKB=P26447	S100A4	Protein S100-A4;S100A4;ortholog	PROTEIN S100-A4 (PTHR11639:SF51)	signaling molecule(PC00207);calmodulin(PC00060)	proliferation, differentiation, motility	6275	ENSG00000196154	https://www.ncbi.nlm.nih.gov/gene/?term=6275	http://www.ensembl.org/id/ENSG00000196154
TLR4	0.620965	14.2363	0.000161227	0.000870628	NR_024168.1	HUMAN|HGNC=11850|UniProtKB=O00206	TLR4	Toll-like receptor 4;TLR4;ortholog	TOLL-LIKE RECEPTOR 4 (PTHR24365:SF230)	receptor(PC00197);extracellular matrix protein(PC00102)	cell signaling	7099	ENSG00000136869	https://www.ncbi.nlm.nih.gov/gene/?term=7099	http://www.ensembl.org/id/ENSG00000136869
REV3	0.581595	15.2754	9.29184e-05	0.000570433	NM_002912.3	HUMAN|HGNC=9968|UniProtKB=O60673	REV3L	DNA polymerase zeta catalytic subunit;REV3L;ortholog	DNA POLYMERASE ZETA CATALYTIC SUBUNIT (PTHR10322:SF5)	exodeoxyribonuclease(PC00171);nuclease(PC00009)	DNA repair	5980	ENSG00000009413	https://www.ncbi.nlm.nih.gov/gene/?term=5980	http://www.ensembl.org/id/ENSG00000009413
CCNL1	0.563486	16.0252	6.25039e-05	0.000420792	XM_006713711.1	HUMAN|HGNC=20569|UniProtKB=Q9UK58	CCNL1	Cyclin-L1;CCNL1;ortholog	CYCLIN-L1 (PTHR10026:SF64)	transcription cofactor(PC00218);mRNA processing factor(PC00217);kinase activator(PC00171)	cell cycle	57018	ENSG00000163660	https://www.ncbi.nlm.nih.gov/gene/?term=57018	http://www.ensembl.org/id/ENSG00000163660
CALU	0.551404	10.6492	0.00110117	0.00465675	NM_001199674.1	HUMAN|HGNC=1458|UniProtKB=O43852	CALU	Calumenin;CALU;ortholog	CALUMENIN (PTHR10827:SF34)	calmodulin(PC00060)	calcium binding	813	ENSG00000128595	https://www.ncbi.nlm.nih.gov/gene/?term=813	http://www.ensembl.org/id/ENSG00000128595
FLJ12684	0.54189	15.0312	0.000105747	0.000629105	NM_006077.3	HUMAN|HGNC=1530|UniProtKB=Q9BPX6	MICU1	Calcium uptake protein 1, mitochondrial;MICU1;ortholog	CALCIUM UPTAKE PROTEIN 1, MITOCHONDRIAL (PTHR12294:SF1)	calmodulin(PC00060)	calcium regulation	10367	ENSG00000107745	https://www.ncbi.nlm.nih.gov/gene/?term=10367	http://www.ensembl.org/id/ENSG00000107745
PRO0082	0.509401	12.1707	0.000485453	0.00218454	NM_018590.3	HUMAN|HGNC=24292|UniProtKB=Q8N6G5	CSGALNACT2	Chondroitin sulfate N-acetylgalactosaminyltransferase 2;CSGALNACT2;ortholog	CHONDROITIN SULFATE N-ACETYLGALACTOSAMINYLTRANSFERASE 2 (PTHR12369:SF20)	glycosyltransferase(PC00220)	chondrotin sulfate synthesis	55454	ENSG00000169826	https://www.ncbi.nlm.nih.gov/gene/?term=55454	http://www.ensembl.org/id/ENSG00000169826
BCL9	-0.616913	13.4722	0.000242121	0.00121407	NM_004326.2	HUMAN|HGNC=1008|UniProtKB=O00512	BCL9	B-cell CLL/lymphoma 9 protein;BCL9;ortholog	B-CELL CLL/LYMPHOMA 9 PROTEIN (PTHR15185:SF5)		WNT signaling	607	ENSG00000116128	https://www.ncbi.nlm.nih.gov/gene/?term=607	http://www.ensembl.org/id/ENSG00000116128
LIG3	-0.651542	14.0108	0.000181765	0.000966658	NM_002311.3	HUMAN|HGNC=6600|UniProtKB=P49916	LIG3	DNA ligase 3;LIG3;ortholog	DNA LIGASE 3 (PTHR10459:SF11)	DNA ligase(PC00171);DNA ligase(PC00009)	DNA ligase; BER	3980	ENSG00000005156	https://www.ncbi.nlm.nih.gov/gene/?term=3980	http://www.ensembl.org/id/ENSG00000005156
PARP1	-0.653502	16.6735	4.43979e-05	0.00032466	NM_001618.3	HUMAN|HGNC=270|UniProtKB=P09874	PARP1	Poly [ADP-ribose] polymerase 1;PARP1;ortholog	POLY [ADP-RIBOSE] POLYMERASE 1 (PTHR10459:SF62)	glycosyltransferase(PC00220);DNA ligase(PC00111);DNA ligase(PC00171)	DNA repair regulation	142	ENSG00000143799	https://www.ncbi.nlm.nih.gov/gene/?term=142	http://www.ensembl.org/id/ENSG00000143799
RFC4	-0.675598	6.86768	0.00877684	0.0263305	NM_181573.2	HUMAN|HGNC=9972|UniProtKB=P35249	RFC4	Replication factor C subunit 4;RFC4;ortholog	REPLICATION FACTOR C SUBUNIT 4 (PTHR11669:SF20)	nucleotidyltransferase(PC00220);DNA-directed DNA polymerase(PC00174)	DNA replication	5984	ENSG00000163918	https://www.ncbi.nlm.nih.gov/gene/?term=5984	http://www.ensembl.org/id/ENSG00000163918
FLJ10687	-0.760879	12.7955	0.000347459	0.00169386	AK001549.1	HUMAN|HGNC=24882|UniProtKB=Q9H4A5	GOLPH3L	Golgi phosphoprotein 3-like;GOLPH3L;ortholog	GOLGI PHOSPHOPROTEIN 3-LIKE (PTHR12704:SF4)		Golgi function	55204	ENSG00000143457	https://www.ncbi.nlm.nih.gov/gene/?term=55204	http://www.ensembl.org/id/ENSG00000143457
MCM2	-0.768326	6.80118	0.00910977	0.0266461	NM_004526.2	HUMAN|HGNC=6944|UniProtKB=P49736	MCM2	DNA replication licensing factor MCM2;MCM2;ortholog	DNA REPLICATION LICENSING FACTOR MCM2 (PTHR11630:SF44)	DNA helicase(PC00171);helicase(PC00009);hydrolase(PC00011)	DNA replication	4171	ENSG00000073111	https://www.ncbi.nlm.nih.gov/gene/?term=4171	http://www.ensembl.org/id/ENSG00000073111
PTTG1	-0.820235	6.03472	0.0140272	0.0390758	NM_004219.2	HUMAN|HGNC=9690|UniProtKB=O95997	PTTG1	Securin;PTTG1;ortholog	SECURIN-RELATED (PTHR10418:SF1)		mitosis	9232	ENSG00000164611	https://www.ncbi.nlm.nih.gov/gene/?term=9232	http://www.ensembl.org/id/ENSG00000164611
ORC6L	-0.825976	6.83815	0.00892311	0.0265425	NM_014321.2	HUMAN|HGNC=17151|UniProtKB=Q9Y5N6	ORC6	Origin recognition complex subunit 6;ORC6;ortholog	ORIGIN RECOGNITION COMPLEX SUBUNIT 6 (PTHR13394:SF0)	replication origin binding protein(PC00171)	DNA replication	23594	ENSG00000091651	https://www.ncbi.nlm.nih.gov/gene/?term=23594	http://www.ensembl.org/id/ENSG00000091651
MICB	-0.841536	6.89433	0.00864696	0.0261857	NM_005931.3	HUMAN|HGNC=7091|UniProtKB=Q29980	MICB	MHC class I polypeptide-related sequence B;MICB;ortholog	MHC CLASS I POLYPEPTIDE-RELATED SEQUENCE B (PTHR16675:SF154)	immunoglobulin receptor superfamily(PC00197);immunoglobulin receptor superfamily(PC00084);major histocompatibility complex antigen(PC00124)	stress induced self antigen	4277	ENSG00000204516	https://www.ncbi.nlm.nih.gov/gene/?term=4277	http://www.ensembl.org/id/ENSG00000204516
ESPL1	-0.942853	7.96142	0.0047785	0.0159739	NM_012291.4	HUMAN|HGNC=16856|UniProtKB=Q14674	ESPL1	Separin;ESPL1;ortholog	SEPARIN (PTHR12792:SF0)	nucleic acid binding(PC00171)	mitosis	9700	ENSG00000135476	https://www.ncbi.nlm.nih.gov/gene/?term=9700	http://www.ensembl.org/id/ENSG00000135476
BRCA1	-0.94963	12.4214	0.000424432	0.00201318	NM_007305.2	HUMAN|HGNC=1100|UniProtKB=P38398	BRCA1	Breast cancer type 1 susceptibility protein;BRCA1;ortholog	BREAST CANCER TYPE 1 SUSCEPTIBILITY PROTEIN (PTHR13763:SF0)	ubiquitin-protein ligase(PC00142)	DNA repair	672	ENSG00000012048	https://www.ncbi.nlm.nih.gov/gene/?term=672	http://www.ensembl.org/id/ENSG00000012048
MAD2L1	-0.951958	10.1269	0.00146125	0.00596392	NM_002358.3	HUMAN|HGNC=6763|UniProtKB=Q13257	MAD2L1	Mitotic spindle assembly checkpoint protein MAD2A;MAD2L1;ortholog	MITOTIC SPINDLE ASSEMBLY CHECKPOINT PROTEIN MAD2A (PTHR11842:SF11)		mitotic spindle assembly checkpoint	4085	ENSG00000164109	https://www.ncbi.nlm.nih.gov/gene/?term=4085	http://www.ensembl.org/id/ENSG00000164109
EXO1	-0.970577	6.5277	0.0106207	0.0305393	NM_003686.3	HUMAN|HGNC=3511|UniProtKB=Q9UQ84	EXO1	Exonuclease 1;EXO1;ortholog	EXONUCLEASE 1 (PTHR11081:SF8)	damaged DNA-binding protein(PC00171);endodeoxyribonuclease(PC00009);exodeoxyribonuclease(PC00086);nuclease(PC00093);hydrolase(PC00098)	DNA repair	9156	ENSG00000174371	https://www.ncbi.nlm.nih.gov/gene/?term=9156	http://www.ensembl.org/id/ENSG00000174371
CEP55	-0.98284	5.63414	0.017614	0.0471947	NM_018131.3	HUMAN|HGNC=1161|UniProtKB=Q53EZ4	CEP55	Centrosomal protein of 55 kDa;CEP55;ortholog	CENTROSOMAL PROTEIN OF 55 KDA (PTHR31838:SF1)		mitosis	55165	ENSG00000138180	https://www.ncbi.nlm.nih.gov/gene/?term=55165	http://www.ensembl.org/id/ENSG00000138180
MKI67	-0.984191	8.18281	0.00422893	0.0145489	NM_002417.2	HUMAN|HGNC=7107|UniProtKB=P46013	MKI67,Ki67	Antigen KI-67;MKI67;ortholog	ANTIGEN KI-67 (PTHR21603:SF17)		proliferation	4288	ENSG00000148773	https://www.ncbi.nlm.nih.gov/gene/?term=4288	http://www.ensembl.org/id/ENSG00000148773
RAD54B	-0.991526	5.65745	0.0173814	0.0469298	NM_012415.3	HUMAN|HGNC=17228|UniProtKB=Q9Y620	RAD54B	DNA repair and recombination protein RAD54B;RAD54B;ortholog	DNA REPAIR AND RECOMBINATION PROTEIN RAD54B (PTHR10799:SF688)		DNA repair	25788	ENSG00000197275	https://www.ncbi.nlm.nih.gov/gene/?term=25788	http://www.ensembl.org/id/ENSG00000197275
APPBP2	-1.00056	13.5869	0.000227764	0.00115863	NM_006380.2	HUMAN|HGNC=622|UniProtKB=Q92624	APPBP2	Amyloid protein-binding protein 2;APPBP2;ortholog	AMYLOID PROTEIN-BINDING PROTEIN 2 (PTHR19959:SF165)	transferase(PC00220);microtubule family cytoskeletal protein(PC00085)	androgen receptor signaling; microtubule binding	10513	ENSG00000062725	https://www.ncbi.nlm.nih.gov/gene/?term=10513	http://www.ensembl.org/id/ENSG00000062725
LIG1	-1.0035	20.5946	5.67566e-06	5.85929e-05	NM_000234.1	HUMAN|HGNC=6598|UniProtKB=P18858	LIG1	DNA ligase 1;LIG1;ortholog	DNA LIGASE 1 (PTHR10459:SF10)	DNA ligase(PC00171);DNA ligase(PC00009)	DNA ligase; replication, recombination, BER	3978	ENSG00000105486	https://www.ncbi.nlm.nih.gov/gene/?term=3978	http://www.ensembl.org/id/ENSG00000105486
BRCA2	-1.02759	8.16556	0.00426933	0.0145489	NM_000059.3	HUMAN|HGNC=1101|UniProtKB=P51587	BRCA2	Breast cancer type 2 susceptibility protein;BRCA2;ortholog	BREAST CANCER TYPE 2 SUSCEPTIBILITY PROTEIN (PTHR11289:SF0)	damaged DNA-binding protein(PC00171)	DNA repair	675	ENSG00000139618	https://www.ncbi.nlm.nih.gov/gene/?term=675	http://www.ensembl.org/id/ENSG00000139618
TRIP13	-1.05147	6.92433	0.00850309	0.0261857	NM_004237.2	HUMAN|HGNC=12307|UniProtKB=Q15645	TRIP13	Pachytene checkpoint protein 2 homolog;TRIP13;ortholog	PACHYTENE CHECKPOINT PROTEIN 2 HOMOLOG (PTHR23077:SF10)		DNA repair	9319	ENSG00000071539	https://www.ncbi.nlm.nih.gov/gene/?term=9319	http://www.ensembl.org/id/ENSG00000071539
RAD51AP1	-1.08472	8.87163	0.00289636	0.0109314	NM_001130862.1	HUMAN|HGNC=16956|UniProtKB=Q96B01	RAD51AP1	RAD51-associated protein 1;RAD51AP1;ortholog	RAD51-ASSOCIATED PROTEIN 1 (PTHR15361:SF4)		DNA repair	10635	ENSG00000111247	https://www.ncbi.nlm.nih.gov/gene/?term=10635	http://www.ensembl.org/id/ENSG00000111247
CDC20	-1.10048	7.70538	0.00550564	0.0177292	NM_001255.2	HUMAN|HGNC=1723|UniProtKB=Q12834	CDC20	Cell division cycle protein 20 homolog;CDC20;ortholog	CELL DIVISION CYCLE PROTEIN 20 HOMOLOG (PTHR19918:SF3)	enzyme modulator(PC00095)	cell cycle	991	ENSG00000117399	https://www.ncbi.nlm.nih.gov/gene/?term=991	http://www.ensembl.org/id/ENSG00000117399
UBE2C	-1.1116	17.0597	3.62228e-05	0.000270515	NM_181803.1	HUMAN|HGNC=15937|UniProtKB=O00762	UBE2C	Ubiquitin-conjugating enzyme E2 C;UBE2C;ortholog	UBIQUITIN-CONJUGATING ENZYME E2 C (PTHR24067:SF44)		ubiquitination	11065	ENSG00000175063	https://www.ncbi.nlm.nih.gov/gene/?term=11065	http://www.ensembl.org/id/ENSG00000175063
TOP2A	-1.15227	8.5967	0.00336773	0.0120806	NM_001067.2	HUMAN|HGNC=11989|UniProtKB=P11388	TOP2A	DNA topoisomerase 2-alpha;TOP2A;ortholog	DNA TOPOISOMERASE 2-ALPHA (PTHR10169:SF46)	DNA topoisomerase(PC00171);isomerase(PC00009);enzyme modulator(PC00017)	DNA replication; transcription	7153	ENSG00000131747	https://www.ncbi.nlm.nih.gov/gene/?term=7153	http://www.ensembl.org/id/ENSG00000131747
KIF20A	-1.15426	9.96592	0.00159464	0.00643356	NM_005733.2	HUMAN|HGNC=9787|UniProtKB=O95235	KIF20A	Kinesin-like protein KIF20A;KIF20A;ortholog	KINESIN-LIKE PROTEIN KIF20A (PTHR24115:SF352)	microtubule binding motor protein(PC00085)	cytokinesis and motility	10112	ENSG00000112984	https://www.ncbi.nlm.nih.gov/gene/?term=10112	http://www.ensembl.org/id/ENSG00000112984
SH2D4A	-1.16717	7.85646	0.00506394	0.0167683	NM_001174159.1	HUMAN|HGNC=26102|UniProtKB=Q9H788	SH2D4A	SH2 domain-containing protein 4A;SH2D4A;ortholog	SH2 DOMAIN-CONTAINING PROTEIN 4A (PTHR14388:SF5)		modulator of ER signaling	63898	ENSG00000104611	https://www.ncbi.nlm.nih.gov/gene/?term=63898	http://www.ensembl.org/id/ENSG00000104611
MCM10	-1.21579	6.89288	0.00865396	0.0261857	NM_018518.3	HUMAN|HGNC=18043|UniProtKB=Q7L590	MCM10	Protein MCM10 homolog;MCM10;ortholog	PROTEIN MCM10 HOMOLOG (PTHR13454:SF11)		DNA replication	55388	ENSG00000065328	https://www.ncbi.nlm.nih.gov/gene/?term=55388	http://www.ensembl.org/id/ENSG00000065328
CCNE1	-1.21902	7.27911	0.00697612	0.0220596	NM_001238.1	HUMAN|HGNC=1589|UniProtKB=P24864	CCNE1	G1/S-specific cyclin-E1;CCNE1;ortholog	G1/S-SPECIFIC CYCLIN-E1 (PTHR10177:SF71)	kinase activator(PC00095)	cell cycle	898	ENSG00000105173	https://www.ncbi.nlm.nih.gov/gene/?term=898	http://www.ensembl.org/id/ENSG00000105173
CCND1	-1.23143	8.46812	0.00361425	0.012686	NM_053056.2	HUMAN|HGNC=1582|UniProtKB=P24385	CCND1	G1/S-specific cyclin-D1;CCND1;ortholog	G1/S-SPECIFIC CYCLIN-D1 (PTHR10177:SF67)	kinase activator(PC00095)	cell cycle	595	ENSG00000110092	https://www.ncbi.nlm.nih.gov/gene/?term=595	http://www.ensembl.org/id/ENSG00000110092
FOXM1	-1.24509	8.77434	0.00305498	0.0113609	NM_021953.2	HUMAN|HGNC=3818|UniProtKB=Q08050	FOXM1	Forkhead box protein M1;FOXM1;ortholog	FORKHEAD BOX PROTEIN M1 (PTHR11829:SF172)	transcription factor(PC00218);DNA binding protein(PC00171)	transcription factor; cell proliferation	2305	ENSG00000111206	https://www.ncbi.nlm.nih.gov/gene/?term=2305	http://www.ensembl.org/id/ENSG00000111206
CENPF	-1.25385	12.3052	0.000451692	0.00211392	NM_016343.3	HUMAN|HGNC=1857|UniProtKB=P49454	CENPF	Centromere protein F;CENPF;ortholog	CENTROMERE PROTEIN F (PTHR18874:SF10)		mitosis	1063	ENSG00000117724	https://www.ncbi.nlm.nih.gov/gene/?term=1063	http://www.ensembl.org/id/ENSG00000117724
CDC6	-1.2709	9.77506	0.00176895	0.00697644	NM_001254.3	HUMAN|HGNC=1744|UniProtKB=Q99741	CDC6	Cell division control protein 6 homolog;CDC6;ortholog	CELL DIVISION CONTROL PROTEIN 6 HOMOLOG (PTHR10763:SF26)	replication origin binding protein(PC00171)	cell cycle	990	ENSG00000094804	https://www.ncbi.nlm.nih.gov/gene/?term=990	http://www.ensembl.org/id/ENSG00000094804
KIF2C	-1.27468	11.3273	0.000763764	0.00335101	NM_006845.3	HUMAN|HGNC=6393|UniProtKB=Q99661	KIF2C	Kinesin-like protein KIF2C;KIF2C;ortholog	KINESIN-LIKE PROTEIN KIF2C (PTHR24115:SF454)	microtubule binding motor protein(PC00085)	mitotic spindle and microtbule function	11004	ENSG00000142945	https://www.ncbi.nlm.nih.gov/gene/?term=11004	http://www.ensembl.org/id/ENSG00000142945
CCNB1	-1.32533	21.0216	4.54142e-06	4.83042e-05	NM_031966.2	HUMAN|HGNC=1579|UniProtKB=P14635	CCNB1	G2/mitotic-specific cyclin-B1;CCNB1;ortholog	G2/MITOTIC-SPECIFIC CYCLIN-B1 (PTHR10177:SF193)	kinase activator(PC00095)	cell cycle	891	ENSG00000134057	https://www.ncbi.nlm.nih.gov/gene/?term=891	http://www.ensembl.org/id/ENSG00000134057
KNTC2	-1.33749	7.7974	0.00523215	0.017081	NM_006101.2	HUMAN|HGNC=16909|UniProtKB=O14777	NDC80	Kinetochore protein NDC80 homolog;NDC80;ortholog	KINETOCHORE PROTEIN NDC80 HOMOLOG (PTHR10643:SF2)		mitotic spindle and microtbule function	10403	ENSG00000080986	https://www.ncbi.nlm.nih.gov/gene/?term=10403	http://www.ensembl.org/id/ENSG00000080986
UBE2T	-1.40708	16.0803	6.07116e-05	0.000417839	NM_014176.3	HUMAN|HGNC=25009|UniProtKB=Q9NPD8	UBE2T	Ubiquitin-conjugating enzyme E2 T;UBE2T;ortholog	UBIQUITIN-CONJUGATING ENZYME E2 T (PTHR24067:SF59)		ubiquitination	29089	ENSG00000077152	https://www.ncbi.nlm.nih.gov/gene/?term=29089	http://www.ensembl.org/id/ENSG00000077152
MLPH	-1.44022	9.61205	0.00193305	0.00753286	XM_006712737.1	HUMAN|HGNC=29643|UniProtKB=Q9BV36	MLPH	Melanophilin;MLPH;ortholog	MELANOPHILIN (PTHR14555:SF1)	G-protein modulator(PC00095);actin binding motor protein(PC00022);non-motor actin binding protein(PC00085)	melanosome transport	79083	ENSG00000115648	https://www.ncbi.nlm.nih.gov/gene/?term=79083	http://www.ensembl.org/id/ENSG00000115648
HMMR	-1.47489	14.6063	0.000132473	0.000738063	NM_012484.2	HUMAN|HGNC=5012|UniProtKB=O75330	HMMR	Hyaluronan mediated motility receptor;HMMR;ortholog	HYALURONAN MEDIATED MOTILITY RECEPTOR (PTHR18956:SF6)		HA biology/signaling	3161	ENSG00000072571	https://www.ncbi.nlm.nih.gov/gene/?term=3161	http://www.ensembl.org/id/ENSG00000072571
SLC7A5	-1.48298	9.59323	0.00195296	0.00753286	NM_003486.5	HUMAN|HGNC=11063|UniProtKB=Q01650	SLC7A5	Large neutral amino acids transporter small subunit 1;SLC7A5;ortholog	LARGE NEUTRAL AMINO ACIDS TRANSPORTER SMALL SUBUNIT 1 (PTHR11785:SF315)	amino acid transporter(PC00227)	amino acid metabolism	8140	ENSG00000103257	https://www.ncbi.nlm.nih.gov/gene/?term=8140	http://www.ensembl.org/id/ENSG00000103257
SLC39A6	-1.54918	8.97515	0.00273677	0.0104414	NM_012319.2	HUMAN|HGNC=18607|UniProtKB=Q13433	SLC39A6	Zinc transporter ZIP6;SLC39A6;ortholog	ZINC TRANSPORTER ZIP6 (PTHR12191:SF13)	transporter(PC00227)	metabolism, proliferation, differentiation	25800	ENSG00000141424	https://www.ncbi.nlm.nih.gov/gene/?term=25800	http://www.ensembl.org/id/ENSG00000141424
MYBL2	-1.58492	10.4303	0.00123964	0.00517991	NM_002466.2	HUMAN|HGNC=7548|UniProtKB=P10244	MYBL2	Myb-related protein B;MYBL2;ortholog	MYB-RELATED PROTEIN B (PTHR10641:SF461)	transcription factor(PC00218);DNA binding protein(PC00171)	transcription factor: cell survival, proliferation	4605	ENSG00000101057	https://www.ncbi.nlm.nih.gov/gene/?term=4605	http://www.ensembl.org/id/ENSG00000101057
B42	-1.62005	13.6996	0.000214499	0.00110719	NM_014736.5	HUMAN|HGNC=28961|UniProtKB=Q15004	KIAA0101	PCNA-associated factor;KIAA0101;ortholog	PCNA-ASSOCIATED FACTOR (PTHR15679:SF8)		DNA repair	9768	ENSG00000166803	https://www.ncbi.nlm.nih.gov/gene/?term=9768	http://www.ensembl.org/id/ENSG00000166803
RRM2	-1.6283	18.8216	1.43535e-05	0.000125952	NM_001034.1	HUMAN|HGNC=10452|UniProtKB=P31350	RRM2	Ribonucleoside-diphosphate reductase subunit M2;RRM2;ortholog	RIBONUCLEOSIDE-DIPHOSPHATE REDUCTASE SUBUNIT M2 (PTHR23409:SF20)	reductase(PC00176)	DNA biogenesis	6241	ENSG00000171848	https://www.ncbi.nlm.nih.gov/gene/?term=6241	http://www.ensembl.org/id/ENSG00000171848
CDCA1	-1.70346	16.2727	5.48482e-05	0.000392892	NM_145697.2	HUMAN|HGNC=14621|UniProtKB=Q9BZD4	NUF2	Kinetochore protein Nuf2;NUF2;ortholog	KINETOCHORE PROTEIN NUF2 (PTHR21650:SF2)	structural protein(PC00211)	mitosis	83540	ENSG00000143228	https://www.ncbi.nlm.nih.gov/gene/?term=83540	http://www.ensembl.org/id/ENSG00000143228
RAD51	-1.82252	17.2143	3.33919e-05	0.000254794	NM_133487.2	HUMAN|HGNC=9817|UniProtKB=Q06609	RAD51	DNA repair protein RAD51 homolog 1;RAD51;ortholog	DNA REPAIR PROTEIN RAD51 HOMOLOG 1 (PTHR22942:SF39)	DNA strand-pairing protein(PC00171);hydrolase(PC00009)	DNA repair	5888	ENSG00000051180	https://www.ncbi.nlm.nih.gov/gene/?term=5888	http://www.ensembl.org/id/ENSG00000051180
SCUBE2	-1.84106	6.66479	0.00983363	0.0285256	NM_020974.1	HUMAN|HGNC=30425|UniProtKB=Q9NQ36	SCUBE2	Signal peptide, CUB and EGF-like domain-containing protein 2;SCUBE2;ortholog	SIGNAL PEPTIDE, CUB AND EGF-LIKE DOMAIN-CONTAINING PROTEIN 2 (PTHR24046:SF3)	extracellular matrix glycoprotein(PC00102)	GPCR/Hedgehog signaling	57758	ENSG00000175356	https://www.ncbi.nlm.nih.gov/gene/?term=57758	http://www.ensembl.org/id/ENSG00000175356
S100A9	-2.79506	12.2459	0.000466293	0.00212557	NM_002965.2	HUMAN|HGNC=10499|UniProtKB=P06702	S100A9	Protein S100-A9;S100A9;ortholog	PROTEIN S100-A9 (PTHR11639:SF79)	signaling molecule(PC00207);calmodulin(PC00060)	proliferation, differentiation, motility	6280	ENSG00000163220	https://www.ncbi.nlm.nih.gov/gene/?term=6280	http://www.ensembl.org/id/ENSG00000163220
GRB7	-3.13496	22.0674	2.63245e-06	3.18618e-05	NM_005310.2	HUMAN|HGNC=4567|UniProtKB=Q14451	GRB7	Growth factor receptor-bound protein 7;GRB7;ortholog	GROWTH FACTOR RECEPTOR-BOUND PROTEIN 7 (PTHR11243:SF25)	transmembrane receptor regulatory/adaptor protein(PC00226)	modulator of recptor tyrosine kinase activity; EGFR, PI3K, FAK,	2886	ENSG00000141738	https://www.ncbi.nlm.nih.gov/gene/?term=2886	http://www.ensembl.org/id/ENSG00000141738
ERBB2	-3.21915	20.3239	6.53774e-06	6.55642e-05	NM_001005862.1	HUMAN|HGNC=3430|UniProtKB=P04626	ERBB2	Receptor tyrosine-protein kinase erbB-2;ERBB2;ortholog	RECEPTOR TYROSINE-PROTEIN KINASE ERBB-2 (PTHR24416:SF137)		cell proliferation; survival; metabolism	2064	ENSG00000141736	https://www.ncbi.nlm.nih.gov/gene/?term=2064	http://www.ensembl.org/id/ENSG00000141736
VCX	-3.26022	7.11807	0.00763109	0.0239153	NM_013452.2	HUMAN|HGNC=12667|UniProtKB=Q9H320	VCX	Variable charge X-linked protein 1;VCX;ortholog	TESTIS-SPECIFIC BASIC PROTEIN Y 1-RELATED (PTHR15251:SF0)		DNA binding	26609	ENSG00000182583	https://www.ncbi.nlm.nih.gov/gene/?term=26609	http://www.ensembl.org/id/ENSG00000182583

## Sheet: Suppl. File S1 gene_lists
Inflammatory Signaling Signature (n=26)		Stromal Signature (n=120)		Nanostring Codeset (n=356)	Transcript
AREG		ACTA2		53BP1	NM_001141979.1
CCL20		ACTN1		ACTA2	NM_001613.1
CD68		ACTR3B		ACTB	NM_001101.2
CSF3		ADAM17		ACTN1	NM_001102.3
CTLA4		ADAM8		ACTR3B	NM_001040135.1
CXCL1		AFAP1L2		ADAM17	NM_003183.4
CXCL2		AGTR1		ADAM8	NM_001109.4
CXCR4		ANLN		AFAP1L2	NM_001001936.2
HAS2		AQP1		AGTR1	NM_000685.3
HBEGF		AREG		AICDA	NM_020661.1
IFNg		BGN		ANLN	NM_018685.2
IL1a		C4ST		APOBEC1	NM_001644.3
IL1b		CALU		APOBEC2	NM_006789.3
IL4		CCL20		APOBEC3A	NM_145699.3
IL6		CD19		APOBEC3B	NM_004900.3
IL8		CD20		APOBEC3C	NM_014508.2
PDL1		CD58		APOBEC3D	NM_152426.3
PPARG		CD68		APOBEC3F	NM_145298.5
PTGES		CDH10		APOBEC3G	NM_021822.2
PTGS2		CDH11		APOBEC3H	NM_181773.2
SAA1		CDH3		APOBEC4	NM_203454.2
TGFa		CHL1		APPBP2	NM_006380.2
THBS1		CHN2		AQP1	NM_198098.1
TLR2		CLDN8		AREG	NM_001657.2
TLR4		CLEC11A		ATF4	NM_001675.2
TNFAIP6		CMA1		ATG12	NM_004707.2
		COL1A1		ATM	NM_138292.3
		COL6A1		ATR	NM_001184.2
		COL6A2		B42	NM_014736.5
		COL6A3		BAG1	NM_004323.3
		CSF3		BAG3	NM_004281.3
		CSPG4		BCL2	NM_000657.2
		CTGF		BCL2A1	NM_004049.2
		CTLA4		BCL9	NM_004326.2
		CXCL1		BGN	NM_001711.3
		CXCL2		BIRC3	NM_182962.1
		CXCR4		BIRC5	NM_001168.2
		CYR61		BLVRA	NM_000712.3
		ENPP2		BRCA1	NM_007305.2
		ESPL1		BRCA2	NM_000059.3
		FCER1A		C4ST	NM_018413.4
		FGFR1		C5orf54	NM_022090.3
		FGFR2		C6ORF32	NM_014722.2
		FGFR3		CALU	NM_001199674.1
		FGFR4		CCL20	NM_004591.1
		FLJ10350		CCNB1	NM_031966.2
		FN14		CCND1	NM_053056.2
		FOXM1		CCNE1	NM_001238.1
		FOXP3		CCNG2	NM_004354.1
		GFAP		CCNL1	XM_006713711.1
		GSN		CCNL2	NM_001039577.3
		GSTM1		CD19	NM_001178098.1
		GUSB		CD20	NM_152866.2
		HAS2		CD58	NM_001779.2
		HBEGF		CD68	NM_001251.2
		HMMR		CDC20	NM_001255.2
		HMMR_TV		CDC2L1	XM_006711062.1
		IFNg		CDC2L2	NM_033527.1
		IFRD1		CDC6	NM_001254.3
		IGKC		CDCA1	NM_145697.2
		IL1a		CDH10	NM_006727.3
		IL1b		CDH11	NM_001797.2
		IL4		CDH3	NM_001793.4
		IL6		CEBPG	NM_001806.2
		IL8		CENPC1	NM_001812.2
		ITGA5		CENPF	NM_016343.3
		KIAA0992		CEP55	NM_018131.3
		KIF20A		CGRP	NM_001040648.1
		MAGEC2		CGRPR	NM_005795.3
		MCM2		CHK1	NM_001114121.1
		MCM7		CHK2	NM_001005735.1
		MELK		CHKA isoform alpha 1	NM_001277.2
		MIA		CHKA isoform alpha 2	NM_212469.1
		MICA		CHKB	NM_005198.4
		MICB		CHL1	NM_001253387.1
		MMP11		CHN2	NM_004067.2
		MMP3		CITED2	NM_006079.3
		MYBL2		CLCN3	NM_001243372.1
		PD1		CLDN8	NM_199328.2
		PDGFRB		CLEC11A	NM_002975.2
		PDPN		CMA1	NM_001836.2
		PDL1		CNR1	NM_016083.3
		PH20		CNR2	NM_001841.1
		PLAU		COL1A1	NM_000088.3
		POSTN		COL6A1	NM_001848.2
		PPARG		COL6A2	NM_001849.2
		PPFIA1		COL6A3	NM_057164.4
		PRO0082		CSF3	NM_000759.3
		PRO1068		CSNK2A1	NM_177559.2
		PTGES		CSNK2A2	NM_001896.2
		PTGS2		CSNK2B	NM_001320.5
		PVR		CSPG4	NM_001897.4
		PAX5		CTGF	NM_001901.2
		S100A4		CTLA4	NM_005214.3
		S100A8		CTPS	NM_001905.2
		S100A9		CTSD	NM_001909.3
		SAA1		CXCL1	NM_001511.1
		SCUBE2		CXCL2	NM_002089.3
		SMTN		CXCR4	NM_003467.2
		SNL		CXXC5	NM_016463.7
		STAT5A		CYR61	NM_001554.3
		TGFB1		DDIT3	NM_004083.4
		TGFa		DDIT4	NM_019058.2
		THBS1		DLEU2	NR_002612.1
		TLR2		DLX2	NM_004405.3
		TLR4		DUSP5	NM_004419.3
		TM4SF1		EGFR	NM_201282.1
		TMPRSS2		ENPP2	NM_001040092.2
		TNFAIP6		ERBB2	NM_001005862.1
		TOP2A		ESPL1	NM_012291.4
		TPM1		ESR1	NM_000125.2
		TPM2		EXO1	NM_003686.3
		TPSAB1		FCER1A	NM_002001.2
		TPX2		FEN1	NM_004111.4
		TTK		FGFR1	NM_015850.2
		UBE2C		FGFR2	NM_000141.4
		VEGFA		FGFR3	NM_022965.2
		VEGFB		FGFR4	NM_002011.3
		VEGFC		FHL2	NM_001450.3
		WISP2		FLJ10055	NM_017983.5
				FLJ10350	NM_018067.3
				FLJ10687	AK001549.1
				FLJ12684	NM_006077.3
				FLJ20552	NM_194460.2
				FN14	NM_016639.1
				FN5	NM_020179.2
				FOSL1	NM_005438.3
				FOXA1	NM_004496.2
				FOXC1	NM_001453.1
				FOXM1	NM_021953.2
				FRAT1	NM_005479.3
				FZD7	NM_003507.1
				FOXP3	NM_014009.3
				GALNT3	NM_004482.3
				GFAP	NM_002055.4
				GLRX2	NM_197962.2
				GLS	NM_014905.3
				GLUL	NM_001033044.2
				GPR160	NM_014373.1
				GRB10	NM_001001555.2
				GRB7	NM_005310.2
				GSN	NM_000177.4
				GSTM1	NM_000561.2
				GUSB	NM_000181.1
				H2AFZ	NM_002106.3
				HAS2	NM_005328.2
				HBEGF	NM_001945.1
				HEXB	NM_000521.3
				HLTF	NM_139048.2
				HMGCS1	NM_002130.4
				HMMR	NM_012484.2
				HMMR_TV	NM_001142557.1
				HOXC6	NM_153693.3
				HPIP	NM_020524.2
				HSD11B2	NM_000196.3
				HSPB8	NM_014365.2
				HSPF1	NM_006145.1
				IFNg	NM_000619.2
				IFRD1	NM_001550.2
				IGF1R	NM_000875.2
				IGKC	J00241.1
				IL1a	NM_000575.3
				IL1b	NM_000576.2
				IL4	NM_000589.2
				IL6	NM_000600.1
				IL8	NM_000584.2
				INSR A isoform	NM_001079817.1
				INSR General	NM_000208.1
				IRS1	NM_005544.2
				IRS2	NM_003749.2
				ITGA5	NM_002205.2
				KBTBD11	NM_014867.1
				KHDRBS3	NM_006558.1
				KIAA0092	NM_014679.3
				KIAA0582	NM_015147.2
				KIAA0585	NM_001081461.1
				KIAA0643	NM_024793.1
				KIAA0831	NM_014924.3
				KIAA0992	NM_001166108.1
				KIAA1109	NM_015312.3
				KIAA1382	NM_018976.4
				KIF20A	NM_005733.2
				KIF2C	NM_006845.3
				KIT	NM_000222.1
				KLF4	NM_004235.4
				KNTC2	NM_006101.2
				KRT14	NM_000526.4
				KRT17	NM_000422.2
				KRT5	NM_000424.2
				Ki67	NM_032390.4
				LIG1	NM_000234.1
				LIG3	NM_002311.3
				LIG4	NM_002312.3
				MAD2L1	NM_002358.3
				MAGEC2	NM_016249.3
				MAPT	NM_016834.3
				MCM10	NM_018518.3
				MCM2	NM_004526.2
				MCM7	NM_182776.1
				MDM2	NM_006878.2
				MELK	NM_014791.2
				MIA	NM_006533.1
				MICA	NM_000247.1
				MICB	NM_005931.3
				MKI67	NM_002417.2
				MLANA	NM_005511.1
				MLPH	XM_006712737.1
				MMP11	NM_005940.3
				MMP3	NM_002422.3
				MMSDH	NM_005589.2
				MORF	NM_012330.1
				MRE11	NM_005591.3
				MRPL19	NM_014763.3
				MUT	NM_000255.2
				MXI1	NM_001008541.1
				MYBL2	NM_002466.2
				MYC	NM_002467.3
				NAT1	NM_000662.5
				NET1	NM_005863.3
				NFIB	NM_005596.2
				NK1R	NM_015727.1
				NK2R	NM_001057.1
				NK3R	NM_001059.1
				NPM3	NM_006993.2
				OGFR	NM_007346.2
				OPRD1	NM_000911.3
				OPRK1	NM_000912.3
				OPRL1	NM_182647.1
				OPRM	NM_001008503.1
				ORC6L	NM_014321.2
				PARP1	NM_001618.3
				PCL1	NM_016297.3
				PCNA	NM_002592.2
				PD1	NM_005018.1
				PDGFRB	NM_002609.3
				PDPN	NM_006474.4
				PDYN	NM_001190899.2
				PDL1	NM_014143.2
				PGR	NM_000926.2
				PH20	NM_001174046.1
				PHGDH	NM_006623.3
				PIAS1	NM_016166.1
				PIAS2	NM_004671.2
				PIAS3	NM_006099.3
				PIAS4	NM_015897.2
				PIG8	NM_001007277.1
				PIR	NM_001018109.1
				PLA2G4B	NM_001114633.1
				PLAU	NM_002658.2
				PMAIP1	NM_021127.2
				PNRC1	NM_006813.1
				POLH	NM_006502.2
				POLI	NM_007195.2
				POLK	NM_016218.2
				POMC	NM_000939.2
				POSTN	NM_001135935.1
				PPARG	NM_015869.3
				PPFIA1	NM_177423.1
				PRO0082	NM_018590.3
				PRO1068	NM_006786.3
				PSMC4	NM_006503.2
				PTGES	NM_004878.4
				PTGS2	NM_000963.1
				PTTG1	NM_004219.2
				PUM1	NM_001020658.1
				PVR	NM_006505.3
				PXMP4	NM_007238.4
				PAX5	NM_016734.1
				RAD18	NM_020165.2
				RAD51	NM_133487.2
				RAD51AP1	NM_001130862.1
				RAD54B	NM_012415.3
				RASD2	NM_014310.3
				RBPMS2	NM_194272.1
				REV1	NM_016316.2
				REV3	NM_002912.3
				REV7	NM_001127325.1
				RFC4	NM_181573.2
				RGS2	NM_002923.1
				RNF4	NM_002938.4
				RPA1	NM_002945.3
				RPA2	NM_002946.3
				RPA3	NM_002947.3
				RPLP0	NM_001002.3
				RRM2	NM_001034.1
				S100A4	NM_002961.2
				S100A8	NM_002964.3
				S100A9	NM_002965.2
				SAA1	NM_199161.1
				SCUBE2	NM_020974.1
				SEC4L	NM_006822.2
				SENP1	NR_051991.1
				SENP2	NM_021627.2
				SF3A1	NM_001005409.1
				SFRP1	NM_003012.3
				SH2D4A	NM_001174159.1
				SHPRH	NM_001042683.2
				SLC1A4	NM_003038.4
				SLC29A1	NM_001078177.1
				SLC35C1	NM_018389.3
				SLC39A6	NM_012319.2
				SLC7A1	NM_003045.4
				SLC7A5	NM_003486.5
				SLC7A6	NM_001076785.2
				SMTN	NM_134270.1
				SNL	NM_003088.2
				SPHK1	NM_021972.2
				SSBP2	NM_012446.2
				STAT5A	NM_003152.2
				STC1	NM_003155.2
				STX7	NM_003569.2
				SUMO1	NM_003352.4
				SUMO2	NM_006937.3
				SUMO3	NM_006936.2
				TAC1	NM_003182.2
				TFRC	NM_003234.1
				TGFB1	NM_000660.3
				TGFa	NM_003236.2
				THBS1	NM_003246.2
				TLR2	NM_003264.3
				TLR4	NR_024168.1
				TM4SF1	NM_014220.2
				TMEM45B	NM_138788.3
				TMPRSS2	NM_005656.3
				TNFAIP6	NM_007115.2
				TOP2A	NM_001067.2
				TP53	NM_000546.2
				TPM1	NM_000366.5
				TPM2	NM_003289.3
				TPR	NM_003292.2
				TPSAB1	NM_003294.3
				TPX2	NM_012112.4
				TRIP13	NM_004237.2
				TRPV1	NM_080706.3
				TSC22D1	NM_183422.3
				TTK	NM_003318.3
				TUBA1	NM_006000.1
				TXN2	NM_012473.3
				TYMS	NM_001071.1
				TYR	NM_000372.4
				UBE2A	NM_181777.1
				UBE2B	NM_003337.2
				UBE2C	NM_181803.1
				UBE2I	NM_194260.2
				UBE2T	NM_014176.3
				VAV3	NM_001079874.1
				VCX	NM_013452.2
				VDR	NM_000376.2
				VEGFA	NM_001025366.1
				VEGFB	NM_003377.3
				VEGFC	NM_005429.2
				WISP2	NM_003881.2
				XRCC4	NM_003401.3
				ZNF26	NM_001256279.1
				ZNF812	NM_001199814.1
				ZYX	NM_003461.4

## Sheet: Suppl. File S1 enrichment
Directionality	ID	GeneRatio	BgRatio	pvalue	p.adjust	qvalue	geneID	Count	gene_set_database
all	Stromal Biology	62/83	119/662	1.01227e-35	2.02454e-34	1.06555e-34	GFAP/IL6/HAS2/CXCL2/CMA1/PTGS2/HBEGF/COL1A1/CCN1/AQP1/CCN5/CSPG4/SAA1/IL1B/CLDN8/COL6A1/COL6A3/ENPP2/COL6A2/TNFAIP6/PPARG/FGFR1/GSN/CCN2/POSTN/CHL1/ACTA2/ITGA5/CLEC11A/PDPN/TPSAB1/STAT5A/PDGFRB/FSCN1/CDH11/TPM2/PALLD/THBS1/BGN/TPM1/ACTN1/VEGFB/PLAU/VEGFC/SMTN/AFAP1L2/CD68/S100A4/TLR4/CALU/CSGALNACT2/MCM2/MICB/ESPL1/UBE2C/TOP2A/KIF20A/FOXM1/HMMR/MYBL2/SCUBE2/S100A9	62	genes_custom
up	Stromal Biology	51/55	119/662	4.76539e-38	8.5777e-37	4.51458e-37	GFAP/IL6/HAS2/CXCL2/CMA1/PTGS2/HBEGF/COL1A1/CCN1/AQP1/CCN5/CSPG4/SAA1/IL1B/CLDN8/COL6A1/COL6A3/ENPP2/COL6A2/TNFAIP6/PPARG/FGFR1/GSN/CCN2/POSTN/CHL1/ACTA2/ITGA5/CLEC11A/PDPN/TPSAB1/STAT5A/PDGFRB/FSCN1/CDH11/TPM2/PALLD/THBS1/BGN/TPM1/ACTN1/VEGFB/PLAU/VEGFC/SMTN/AFAP1L2/CD68/S100A4/TLR4/CALU/CSGALNACT2	51	genes_custom
up	Inflammatory Signaling	11/55	25/662	8.7839e-07	3.95275e-06	2.0804e-06	IL6/CXCL2/PTGS2/HBEGF/SAA1/IL1B/TNFAIP6/PPARG/THBS1/CD68/TLR4	11	genes_custom

## Sheet: Suppl. File S1 go_CC
ID	Description	GeneRatio	BgRatio	pvalue	p.adjust	qvalue	geneID	Count
GO:0062023	collagen-containing extracellular matrix	14/73	19/344	6.03003e-07	8.38175e-05	6.47435e-05	CMA1/COL1A1/CCN1/SFRP1/CSPG4/COL6A1/COL6A3/COL6A2/CCN2/POSTN/TPSAB1/THBS1/BGN/S100A4	14
GO:0031012	extracellular matrix	15/73	23/344	2.64962e-06	0.000184148	0.000142243	CMA1/COL1A1/CCN1/SFRP1/CCN5/CSPG4/COL6A1/COL6A3/COL6A2/CCN2/POSTN/TPSAB1/THBS1/BGN/S100A4	15
GO:0005615	extracellular space	35/73	90/344	4.41723e-06	0.000204665	0.00015809	TAC1/IL6/CXCL2/CMA1/HBEGF/COL1A1/SFRP1/AQP1/CCN5/CSPG4/SAA1/IL1B/COL6A1/COL6A3/ENPP2/COL6A2/TNFAIP6/GSN/CCN2/POSTN/CHL1/ACTA2/KIT/CLEC11A/TPSAB1/FSCN1/CDH11/DNAJB1/THBS1/BGN/ACTN1/VEGFB/PLAU/VEGFC/S100A4	35
GO:0005576	extracellular region	38/73	104/344	8.36532e-06	0.000271486	0.000209705	TAC1/IL6/CXCL2/CMA1/HBEGF/COL1A1/CCN1/SFRP1/AQP1/CCN5/CSPG4/SAA1/IL1B/COL6A1/COL6A3/ENPP2/COL6A2/TNFAIP6/FGFR1/GSN/CCN2/POSTN/CHL1/ACTA2/KIT/CLEC11A/TPSAB1/FSCN1/CDH11/DNAJB1/THBS1/BGN/ACTN1/VEGFB/PLAU/VEGFC/S100A4/CALU	38
GO:0031982	vesicle	37/73	101/344	1.15823e-05	0.000271486	0.000209705	CMA1/HBEGF/COL1A1/SFRP1/AQP1/CSPG4/SAA1/IL1B/COL6A1/COL6A3/COL6A2/TNFAIP6/FGFR1/GSN/FZD7/CHL1/ACTA2/KIT/CALCRL/ITGA5/PDPN/PDGFRB/SPHK1/FSCN1/CDH11/DNAJB1/THBS1/BGN/ACTN1/VEGFB/PLAU/VEGFC/ZYX/CD68/S100A4/TLR4/CALU	37
GO:0044421	extracellular region part	36/73	97/344	1.17188e-05	0.000271486	0.000209705	TAC1/IL6/CXCL2/CMA1/HBEGF/COL1A1/CCN1/SFRP1/AQP1/CCN5/CSPG4/SAA1/IL1B/COL6A1/COL6A3/ENPP2/COL6A2/TNFAIP6/GSN/CCN2/POSTN/CHL1/ACTA2/KIT/CLEC11A/TPSAB1/FSCN1/CDH11/DNAJB1/THBS1/BGN/ACTN1/VEGFB/PLAU/VEGFC/S100A4	36
GO:0015629	actin cytoskeleton	10/73	16/344	0.000286422	0.00568752	0.00439323	GSN/ACTA2/FSCN1/TPM2/PALLD/TPM1/ACTN1/BAG3/ZYX/SMTN	10
GO:0012505	endomembrane system	32/73	98/344	0.00114153	0.0153752	0.0118763	IL6/CMA1/PTGS2/COL1A1/CCN1/AQP1/CSPG4/IL1B/CLDN8/COL6A1/COL6A3/COL6A2/TNFAIP6/GSN/CCN2/FZD7/POSTN/KIT/CALCRL/ITGA5/PDGFRB/SPHK1/THBS1/BGN/ACTN1/VEGFB/PLAU/VEGFC/CD68/TLR4/CALU/CSGALNACT2	32
GO:0031410	cytoplasmic vesicle	25/73	70/344	0.00118943	0.0153752	0.0118763	CMA1/HBEGF/COL1A1/SAA1/IL1B/TNFAIP6/FGFR1/GSN/FZD7/KIT/CALCRL/ITGA5/PDPN/PDGFRB/SPHK1/THBS1/BGN/ACTN1/VEGFB/PLAU/VEGFC/ZYX/CD68/TLR4/CALU	25
GO:0097708	intracellular vesicle	25/73	70/344	0.00118943	0.0153752	0.0118763	CMA1/HBEGF/COL1A1/SAA1/IL1B/TNFAIP6/FGFR1/GSN/FZD7/KIT/CALCRL/ITGA5/PDPN/PDGFRB/SPHK1/THBS1/BGN/ACTN1/VEGFB/PLAU/VEGFC/ZYX/CD68/TLR4/CALU	25
GO:0005886	plasma membrane	38/73	124/344	0.00121674	0.0153752	0.0118763	TAC1/IL6/HAS2/PTGS2/HBEGF/SFRP1/AQP1/FOSL1/CSPG4/CLDN8/COL6A1/COL6A3/ENPP2/COL6A2/FGFR1/GSN/CCN2/FZD7/RGS2/CHL1/KIT/CALCRL/ITGA5/PDPN/PDGFRB/SPHK1/FSCN1/CDH11/PALLD/THBS1/BGN/TPM1/ACTN1/PLAU/BAG3/AFAP1L2/CD68/TLR4	38
GO:0099080	supramolecular complex	12/73	25/344	0.00176817	0.0175554	0.0135604	GFAP/COL1A1/SAA1/COL6A1/COL6A3/ACTA2/TPM2/PALLD/TPM1/ACTN1/BAG3/SMTN	12
GO:0099081	supramolecular polymer	12/73	25/344	0.00176817	0.0175554	0.0135604	GFAP/COL1A1/SAA1/COL6A1/COL6A3/ACTA2/TPM2/PALLD/TPM1/ACTN1/BAG3/SMTN	12
GO:0099512	supramolecular fiber	12/73	25/344	0.00176817	0.0175554	0.0135604	GFAP/COL1A1/SAA1/COL6A1/COL6A3/ACTA2/TPM2/PALLD/TPM1/ACTN1/BAG3/SMTN	12
GO:0071944	cell periphery	38/73	128/344	0.00264052	0.0215564	0.0166509	TAC1/IL6/HAS2/PTGS2/HBEGF/SFRP1/AQP1/FOSL1/CSPG4/CLDN8/COL6A1/COL6A3/ENPP2/COL6A2/FGFR1/GSN/CCN2/FZD7/RGS2/CHL1/KIT/CALCRL/ITGA5/PDPN/PDGFRB/SPHK1/FSCN1/CDH11/PALLD/THBS1/BGN/TPM1/ACTN1/PLAU/BAG3/AFAP1L2/CD68/TLR4	38
GO:0000323	lytic vacuole	9/73	17/344	0.00311185	0.0215564	0.0166509	GFAP/CSPG4/IL1B/COL6A1/KIT/CALCRL/PDGFRB/BGN/CD68	9
GO:0005764	lysosome	9/73	17/344	0.00311185	0.0215564	0.0166509	GFAP/CSPG4/IL1B/COL6A1/KIT/CALCRL/PDGFRB/BGN/CD68	9
GO:0030054	cell junction	14/73	33/344	0.00311388	0.0215564	0.0166509	CSPG4/CLDN8/GSN/KIT/ITGA5/PDPN/PDGFRB/SPHK1/FSCN1/CDH11/PALLD/ACTN1/PLAU/ZYX	14
GO:0043230	extracellular organelle	19/73	51/344	0.00325672	0.0215564	0.0166509	SFRP1/AQP1/CSPG4/SAA1/IL1B/COL6A1/COL6A3/COL6A2/GSN/CHL1/ACTA2/FSCN1/CDH11/DNAJB1/THBS1/BGN/ACTN1/PLAU/S100A4	19
GO:0070062	extracellular exosome	19/73	51/344	0.00325672	0.0215564	0.0166509	SFRP1/AQP1/CSPG4/SAA1/IL1B/COL6A1/COL6A3/COL6A2/GSN/CHL1/ACTA2/FSCN1/CDH11/DNAJB1/THBS1/BGN/ACTN1/PLAU/S100A4	19
GO:1903561	extracellular vesicle	19/73	51/344	0.00325672	0.0215564	0.0166509	SFRP1/AQP1/CSPG4/SAA1/IL1B/COL6A1/COL6A3/COL6A2/GSN/CHL1/ACTA2/FSCN1/CDH11/DNAJB1/THBS1/BGN/ACTN1/PLAU/S100A4	19
GO:0044432	endoplasmic reticulum part	9/73	18/344	0.00515159	0.0325487	0.0251417	IL6/PTGS2/COL1A1/CCN1/COL6A1/COL6A3/COL6A2/THBS1/CALU	9
GO:0120025	plasma membrane bounded cell projection	19/73	53/344	0.00551301	0.0333178	0.0257358	TAC1/PTGS2/AQP1/FOSL1/CSPG4/GSN/RGS2/CHL1/ACTA2/ITGA5/PDPN/FSCN1/DNAJB1/PALLD/NFIB/TPM1/ACTN1/BAG3/S100A4	19
GO:0005783	endoplasmic reticulum	12/73	28/344	0.00586014	0.03394	0.0262164	IL6/PTGS2/COL1A1/CCN1/CLDN8/COL6A1/COL6A3/COL6A2/CALCRL/ITGA5/THBS1/CALU	12
GO:0042995	cell projection	19/73	56/344	0.01122	0.0623833	0.048187	TAC1/PTGS2/AQP1/FOSL1/CSPG4/GSN/RGS2/CHL1/ACTA2/ITGA5/PDPN/FSCN1/DNAJB1/PALLD/NFIB/TPM1/ACTN1/BAG3/S100A4	19

## Sheet: Suppl. File S1 go_MF
ID	Description	GeneRatio	BgRatio	pvalue	p.adjust	qvalue	geneID	Count
GO:0005198	structural molecule activity	14/72	20/339	1.66835e-06	0.000198534	0.000187909	GFAP/COL1A1/CCN1/CLDN8/COL6A1/COL6A3/COL6A2/POSTN/TPM2/THBS1/BGN/TPM1/ACTN1/SMTN	14
GO:0005539	glycosaminoglycan binding	12/72	17/339	9.4877e-06	0.000564518	0.000534307	HBEGF/CCN1/SFRP1/CCN5/SAA1/TNFAIP6/FGFR1/CCN2/POSTN/THBS1/BGN/VEGFB	12
GO:0008201	heparin binding	10/72	13/339	1.80535e-05	0.000716121	0.000677797	HBEGF/CCN1/SFRP1/CCN5/SAA1/FGFR1/CCN2/POSTN/THBS1/VEGFB	10
GO:0050839	cell adhesion molecule binding	12/72	20/339	0.000110085	0.00327502	0.00309975	CCN1/CCN5/IL1B/CCN2/POSTN/ITGA5/FSCN1/CDH11/DNAJB1/THBS1/ACTN1/BAG3	12
GO:1901681	sulfur compound binding	10/72	16/339	0.000287013	0.00683092	0.00646535	HBEGF/CCN1/SFRP1/CCN5/SAA1/FGFR1/CCN2/POSTN/THBS1/VEGFB	10

## Sheet: Suppl. File S1 go_BP
ID	Description	GeneRatio	BgRatio	pvalue	p.adjust	qvalue	geneID	Count
GO:0001944	vasculature development	26/72	43/340	1.34117e-09	6.80521e-07	5.42232e-07	IL6/HAS2/CMA1/PTGS2/COL1A1/CCN1/SFRP1/AQP1/FOSL1/CSPG4/IL1B/ENPP2/PPARG/FGFR1/CCN2/KLF4/ACTA2/KIT/CALCRL/ITGA5/PDPN/PDGFRB/SPHK1/THBS1/VEGFB/VEGFC	26
GO:0072358	cardiovascular system development	26/72	43/340	1.34117e-09	6.80521e-07	5.42232e-07	IL6/HAS2/CMA1/PTGS2/COL1A1/CCN1/SFRP1/AQP1/FOSL1/CSPG4/IL1B/ENPP2/PPARG/FGFR1/CCN2/KLF4/ACTA2/KIT/CALCRL/ITGA5/PDPN/PDGFRB/SPHK1/THBS1/VEGFB/VEGFC	26
GO:0009653	anatomical structure morphogenesis	39/72	86/340	1.831e-09	6.80521e-07	5.42232e-07	IL6/HAS2/CMA1/PTGS2/HBEGF/COL1A1/CCN1/SFRP1/AQP1/CSPG4/IL1B/COL6A1/COL6A3/ENPP2/COL6A2/PPARG/FGFR1/CCN2/FZD7/KLF4/POSTN/CHL1/ACTA2/KIT/CALCRL/RBPMS2/ITGA5/PDPN/PDGFRB/SPHK1/CDH11/PALLD/THBS1/NFIB/TPM1/ACTN1/VEGFB/VEGFC/MYC	39
GO:0072359	circulatory system development	29/72	54/340	5.41616e-09	1.50975e-06	1.20296e-06	IL6/HAS2/CMA1/PTGS2/COL1A1/CCN1/SFRP1/AQP1/FOSL1/CSPG4/IL1B/ENPP2/PPARG/FGFR1/CCN2/FZD7/KLF4/RGS2/ACTA2/KIT/CALCRL/ITGA5/PDPN/PDGFRB/SPHK1/THBS1/TPM1/VEGFB/VEGFC	29
GO:0001568	blood vessel development	24/72	41/340	1.93725e-08	3.79531e-06	3.02407e-06	IL6/HAS2/CMA1/PTGS2/COL1A1/CCN1/SFRP1/AQP1/FOSL1/CSPG4/IL1B/ENPP2/PPARG/FGFR1/CCN2/KLF4/ACTA2/CALCRL/ITGA5/PDGFRB/SPHK1/THBS1/VEGFB/VEGFC	24
GO:0048646	anatomical structure formation involved in morphogenesis	27/72	50/340	2.04232e-08	3.79531e-06	3.02407e-06	IL6/CMA1/PTGS2/COL1A1/CCN1/SFRP1/AQP1/CSPG4/IL1B/COL6A1/ENPP2/PPARG/FGFR1/CCN2/FZD7/KLF4/CALCRL/ITGA5/PDPN/PDGFRB/SPHK1/THBS1/NFIB/TPM1/ACTN1/VEGFB/VEGFC	27
GO:0030334	regulation of cell migration	26/72	49/340	7.04849e-08	1.12272e-05	8.94576e-06	TAC1/IL6/HAS2/PTGS2/HBEGF/COL1A1/CCN1/SFRP1/IL1B/ENPP2/TNFAIP6/PPARG/FGFR1/KLF4/POSTN/KIT/ITGA5/PDPN/STAT5A/PDGFRB/SPHK1/THBS1/TPM1/VEGFB/PLAU/VEGFC	26
GO:0016477	cell migration	33/72	73/340	9.84976e-08	1.22338e-05	9.74773e-06	TAC1/IL6/HAS2/CXCL2/PTGS2/HBEGF/COL1A1/CCN1/SFRP1/CSPG4/SAA1/IL1B/ENPP2/TNFAIP6/PPARG/FGFR1/CCN2/KLF4/POSTN/CHL1/KIT/ITGA5/PDPN/STAT5A/PDGFRB/SPHK1/FSCN1/PALLD/THBS1/TPM1/VEGFB/PLAU/VEGFC	33
GO:0030198	extracellular matrix organization	16/72	22/340	9.87478e-08	1.22338e-05	9.74773e-06	IL6/HAS2/CMA1/COL1A1/CCN1/COL6A1/COL6A3/COL6A2/CCN2/POSTN/ITGA5/PDPN/TPSAB1/FSCN1/THBS1/BGN	16
GO:0006928	movement of cell or subcellular component	37/72	88/340	1.10385e-07	1.23079e-05	9.80684e-06	TAC1/IL6/HAS2/CXCL2/PTGS2/HBEGF/COL1A1/CCN1/SFRP1/CSPG4/SAA1/IL1B/ENPP2/TNFAIP6/PPARG/FGFR1/CCN2/KLF4/POSTN/CHL1/KIT/ITGA5/PDPN/STAT5A/PDGFRB/SPHK1/FSCN1/TPM2/PALLD/THBS1/NFIB/TPM1/ACTN1/VEGFB/PLAU/VEGFC/BAG3	37
GO:0007155	cell adhesion	29/72	60/340	1.43734e-07	1.33553e-05	1.06414e-05	IL6/HAS2/COL1A1/CCN1/SFRP1/CCN5/SAA1/IL1B/CLDN8/COL6A1/COL6A3/COL6A2/TNFAIP6/GSN/CCN2/FZD7/KLF4/POSTN/CHL1/KIT/ITGA5/PDPN/CDH11/PALLD/THBS1/TPM1/ACTN1/PLAU/ZYX	29
GO:0022610	biological adhesion	29/72	60/340	1.43734e-07	1.33553e-05	1.06414e-05	IL6/HAS2/COL1A1/CCN1/SFRP1/CCN5/SAA1/IL1B/CLDN8/COL6A1/COL6A3/COL6A2/TNFAIP6/GSN/CCN2/FZD7/KLF4/POSTN/CHL1/KIT/ITGA5/PDPN/CDH11/PALLD/THBS1/TPM1/ACTN1/PLAU/ZYX	29
GO:0040011	locomotion	35/72	82/340	2.03826e-07	1.7482e-05	1.39295e-05	TAC1/IL6/HAS2/CXCL2/PTGS2/HBEGF/COL1A1/CCN1/SFRP1/FOSL1/CSPG4/SAA1/IL1B/ENPP2/TNFAIP6/PPARG/FGFR1/CCN2/KLF4/POSTN/CHL1/KIT/ITGA5/PDPN/STAT5A/PDGFRB/SPHK1/FSCN1/PALLD/THBS1/NFIB/TPM1/VEGFB/PLAU/VEGFC	35
GO:0048514	blood vessel morphogenesis	21/72	36/340	2.26165e-07	1.80124e-05	1.43521e-05	IL6/HAS2/CMA1/PTGS2/CCN1/SFRP1/AQP1/CSPG4/IL1B/ENPP2/PPARG/FGFR1/CCN2/KLF4/CALCRL/ITGA5/PDGFRB/SPHK1/THBS1/VEGFB/VEGFC	21
GO:0043062	extracellular structure organization	16/72	23/340	2.70984e-07	2.01431e-05	1.60498e-05	IL6/HAS2/CMA1/COL1A1/CCN1/COL6A1/COL6A3/COL6A2/CCN2/POSTN/ITGA5/PDPN/TPSAB1/FSCN1/THBS1/BGN	16
GO:0051270	regulation of cellular component movement	27/72	55/340	3.22466e-07	2.24718e-05	1.79053e-05	TAC1/IL6/HAS2/PTGS2/HBEGF/COL1A1/CCN1/SFRP1/IL1B/ENPP2/TNFAIP6/PPARG/FGFR1/KLF4/POSTN/KIT/ITGA5/PDPN/STAT5A/PDGFRB/SPHK1/THBS1/TPM1/ACTN1/VEGFB/PLAU/VEGFC	27
GO:0001525	angiogenesis	20/72	34/340	3.99056e-07	2.61734e-05	2.08547e-05	IL6/CMA1/PTGS2/CCN1/SFRP1/AQP1/CSPG4/IL1B/ENPP2/PPARG/FGFR1/CCN2/KLF4/CALCRL/ITGA5/PDGFRB/SPHK1/THBS1/VEGFB/VEGFC	20
GO:0022603	regulation of anatomical structure morphogenesis	23/72	43/340	4.56754e-07	2.69175e-05	2.14476e-05	IL6/HAS2/CMA1/PTGS2/SFRP1/AQP1/IL1B/ENPP2/PPARG/FGFR1/FZD7/KLF4/POSTN/KIT/ITGA5/PDPN/SPHK1/THBS1/NFIB/TPM1/VEGFB/VEGFC/MYC	23
GO:0030335	positive regulation of cell migration	22/72	40/340	4.58684e-07	2.69175e-05	2.14476e-05	TAC1/IL6/HAS2/PTGS2/HBEGF/COL1A1/CCN1/IL1B/ENPP2/TNFAIP6/FGFR1/POSTN/KIT/ITGA5/PDPN/STAT5A/PDGFRB/SPHK1/THBS1/VEGFB/PLAU/VEGFC	22
GO:0035295	tube development	26/72	53/340	6.1009e-07	3.23929e-05	2.58103e-05	IL6/HAS2/CMA1/PTGS2/CCN1/SFRP1/AQP1/CSPG4/IL1B/ENPP2/PPARG/FGFR1/CCN2/KLF4/KIT/CALCRL/RBPMS2/ITGA5/PDPN/PDGFRB/SPHK1/THBS1/NFIB/VEGFB/VEGFC/MYC	26
GO:2000145	regulation of cell motility	26/72	53/340	6.1009e-07	3.23929e-05	2.58103e-05	TAC1/IL6/HAS2/PTGS2/HBEGF/COL1A1/CCN1/SFRP1/IL1B/ENPP2/TNFAIP6/PPARG/FGFR1/KLF4/POSTN/KIT/ITGA5/PDPN/STAT5A/PDGFRB/SPHK1/THBS1/TPM1/VEGFB/PLAU/VEGFC	26
GO:0035239	tube morphogenesis	24/72	47/340	7.56049e-07	3.55202e-05	2.83022e-05	IL6/HAS2/CMA1/PTGS2/CCN1/SFRP1/AQP1/CSPG4/IL1B/ENPP2/PPARG/FGFR1/CCN2/KLF4/CALCRL/RBPMS2/ITGA5/PDGFRB/SPHK1/THBS1/NFIB/VEGFB/VEGFC/MYC	24
GO:0031589	cell-substrate adhesion	13/72	17/340	7.82932e-07	3.55202e-05	2.83022e-05	HAS2/COL1A1/CCN1/SFRP1/CCN2/FZD7/POSTN/ITGA5/PDPN/THBS1/ACTN1/PLAU/ZYX	13
GO:0048870	cell motility	33/72	78/340	7.96418e-07	3.55202e-05	2.83022e-05	TAC1/IL6/HAS2/CXCL2/PTGS2/HBEGF/COL1A1/CCN1/SFRP1/CSPG4/SAA1/IL1B/ENPP2/TNFAIP6/PPARG/FGFR1/CCN2/KLF4/POSTN/CHL1/KIT/ITGA5/PDPN/STAT5A/PDGFRB/SPHK1/FSCN1/PALLD/THBS1/TPM1/VEGFB/PLAU/VEGFC	33
GO:0051674	localization of cell	33/72	78/340	7.96418e-07	3.55202e-05	2.83022e-05	TAC1/IL6/HAS2/CXCL2/PTGS2/HBEGF/COL1A1/CCN1/SFRP1/CSPG4/SAA1/IL1B/ENPP2/TNFAIP6/PPARG/FGFR1/CCN2/KLF4/POSTN/CHL1/KIT/ITGA5/PDPN/STAT5A/PDGFRB/SPHK1/FSCN1/PALLD/THBS1/TPM1/VEGFB/PLAU/VEGFC	33
GO:0040012	regulation of locomotion	26/72	54/340	9.97268e-07	4.27674e-05	3.40767e-05	TAC1/IL6/HAS2/PTGS2/HBEGF/COL1A1/CCN1/SFRP1/IL1B/ENPP2/TNFAIP6/PPARG/FGFR1/KLF4/POSTN/KIT/ITGA5/PDPN/STAT5A/PDGFRB/SPHK1/THBS1/TPM1/VEGFB/PLAU/VEGFC	26
GO:0003008	system process	29/72	65/340	1.4172e-06	5.85251e-05	4.66322e-05	TAC1/HAS2/CMA1/PTGS2/HBEGF/COL1A1/AQP1/FOSL1/IL1B/PPARG/FGFR1/GSN/CCN2/KLF4/RGS2/POSTN/CHL1/ACTA2/KIT/CALCRL/ITGA5/SPHK1/TPM2/GLS/TPM1/VEGFB/VEGFC/SMTN/TLR4	29
GO:0051272	positive regulation of cellular component movement	22/72	43/340	2.53937e-06	9.76342e-05	7.7794e-05	TAC1/IL6/HAS2/PTGS2/HBEGF/COL1A1/CCN1/IL1B/ENPP2/TNFAIP6/FGFR1/POSTN/KIT/ITGA5/PDPN/STAT5A/PDGFRB/SPHK1/THBS1/VEGFB/PLAU/VEGFC	22
GO:2000147	positive regulation of cell motility	22/72	43/340	2.53937e-06	9.76342e-05	7.7794e-05	TAC1/IL6/HAS2/PTGS2/HBEGF/COL1A1/CCN1/IL1B/ENPP2/TNFAIP6/FGFR1/POSTN/KIT/ITGA5/PDPN/STAT5A/PDGFRB/SPHK1/THBS1/VEGFB/PLAU/VEGFC	22
GO:0040017	positive regulation of locomotion	22/72	44/340	4.27137e-06	0.000158753	0.000126492	TAC1/IL6/HAS2/PTGS2/HBEGF/COL1A1/CCN1/IL1B/ENPP2/TNFAIP6/FGFR1/POSTN/KIT/ITGA5/PDPN/STAT5A/PDGFRB/SPHK1/THBS1/VEGFB/PLAU/VEGFC	22
GO:0048513	animal organ development	41/72	115/340	4.61272e-06	0.000165909	0.000132195	IL6/HAS2/CMA1/PTGS2/HBEGF/COL1A1/CCN1/SFRP1/AQP1/FOSL1/IL1B/COL6A1/COL6A3/COL6A2/PPARG/FGFR1/CCN2/FZD7/KLF4/RGS2/ACTA2/KIT/CALCRL/RBPMS2/PDPN/STAT5A/PDGFRB/SPHK1/DNAJB1/PALLD/THBS1/NFIB/TPM1/ACTN1/VEGFB/VEGFC/BAG3/SMTN/MYC/S100A4/TLR4	41
GO:0010810	regulation of cell-substrate adhesion	10/72	12/340	4.88772e-06	0.000170307	0.000135699	HAS2/COL1A1/CCN1/SFRP1/FZD7/POSTN/ITGA5/PDPN/THBS1/PLAU	10
GO:0048731	system development	48/72	148/340	7.66144e-06	0.000258864	0.00020626	IL6/HAS2/CMA1/PTGS2/HBEGF/COL1A1/CCN1/SFRP1/AQP1/FOSL1/CSPG4/IL1B/COL6A1/COL6A3/ENPP2/COL6A2/PPARG/FGFR1/GSN/CCN2/FZD7/KLF4/RGS2/POSTN/CHL1/ACTA2/KIT/CALCRL/RBPMS2/ITGA5/PDPN/STAT5A/PDGFRB/SPHK1/CDH11/DNAJB1/PALLD/THBS1/NFIB/TPM1/ACTN1/VEGFB/VEGFC/BAG3/SMTN/MYC/S100A4/TLR4	48
GO:0032501	multicellular organismal process	57/72	193/340	8.07917e-06	0.000264949	0.000211109	TAC1/IL6/HAS2/CMA1/PTGS2/HBEGF/COL1A1/CCN1/SFRP1/AQP1/FOSL1/CSPG4/SAA1/IL1B/COL6A1/COL6A3/ENPP2/COL6A2/TNFAIP6/PPARG/FGFR1/GSN/CCN2/FZD7/KLF4/RGS2/POSTN/CHL1/ACTA2/KIT/CALCRL/RBPMS2/ITGA5/CLEC11A/PDPN/STAT5A/PDGFRB/SPHK1/CDH11/TPM2/DNAJB1/GLS/PALLD/THBS1/NFIB/BGN/TPM1/ACTN1/VEGFB/PLAU/VEGFC/BAG3/SMTN/AFAP1L2/MYC/S100A4/TLR4	57
GO:0030036	actin cytoskeleton organization	14/72	22/340	9.16719e-06	0.00029204	0.000232695	TAC1/SFRP1/AQP1/GSN/CCN2/KIT/PDGFRB/FSCN1/TPM2/PALLD/TPM1/ACTN1/ZYX/SMTN	14
GO:0030029	actin filament-based process	15/72	25/340	1.17348e-05	0.000353631	0.000281769	TAC1/SFRP1/AQP1/GSN/CCN2/KIT/PDPN/PDGFRB/FSCN1/TPM2/PALLD/TPM1/ACTN1/ZYX/SMTN	15
GO:1901342	regulation of vasculature development	15/72	25/340	1.17348e-05	0.000353631	0.000281769	IL6/CMA1/PTGS2/SFRP1/AQP1/IL1B/ENPP2/PPARG/KLF4/KIT/ITGA5/SPHK1/THBS1/VEGFB/VEGFC	15
GO:0003012	muscle system process	14/72	23/340	1.94787e-05	0.000571545	0.000455402	PTGS2/IL1B/GSN/CCN2/KLF4/RGS2/ACTA2/KIT/CALCRL/SPHK1/TPM2/TPM1/VEGFB/SMTN	14
GO:0009888	tissue development	29/72	72/340	2.07109e-05	0.00059212	0.000471795	IL6/HAS2/PTGS2/HBEGF/COL1A1/CCN1/SFRP1/IL1B/COL6A1/COL6A3/COL6A2/PPARG/FGFR1/GSN/CCN2/FZD7/KLF4/RGS2/POSTN/ACTA2/ITGA5/PDPN/PDGFRB/PALLD/NFIB/TPM1/VEGFC/MYC/S100A4	29
GO:0051240	positive regulation of multicellular organismal process	31/72	81/340	3.31237e-05	0.000923324	0.000735696	TAC1/IL6/HAS2/CMA1/PTGS2/HBEGF/COL1A1/CCN1/AQP1/SAA1/IL1B/ENPP2/PPARG/FGFR1/CCN2/KLF4/RGS2/POSTN/KIT/ITGA5/PDPN/STAT5A/PDGFRB/SPHK1/THBS1/TPM1/VEGFB/VEGFC/AFAP1L2/MYC/TLR4	31
GO:0045765	regulation of angiogenesis	14/72	24/340	3.88558e-05	0.00105669	0.000841959	IL6/CMA1/PTGS2/SFRP1/AQP1/IL1B/ENPP2/PPARG/KLF4/ITGA5/SPHK1/THBS1/VEGFB/VEGFC	14
GO:0006935	chemotaxis	18/72	36/340	4.2786e-05	0.00110945	0.000883999	IL6/CXCL2/HBEGF/CCN1/FOSL1/SAA1/IL1B/ENPP2/FGFR1/CHL1/KIT/PDGFRB/PALLD/THBS1/NFIB/VEGFB/PLAU/VEGFC	18
GO:0042330	taxis	18/72	36/340	4.2786e-05	0.00110945	0.000883999	IL6/CXCL2/HBEGF/CCN1/FOSL1/SAA1/IL1B/ENPP2/FGFR1/CHL1/KIT/PDGFRB/PALLD/THBS1/NFIB/VEGFB/PLAU/VEGFC	18
GO:0048659	smooth muscle cell proliferation	10/72	14/340	5.09198e-05	0.00126168	0.00100529	IL6/PTGS2/HBEGF/PPARG/KLF4/CALCRL/RBPMS2/PDGFRB/THBS1/TPM1	10
GO:0048660	regulation of smooth muscle cell proliferation	10/72	14/340	5.09198e-05	0.00126168	0.00100529	IL6/PTGS2/HBEGF/PPARG/KLF4/CALCRL/RBPMS2/PDGFRB/THBS1/TPM1	10
GO:0009605	response to external stimulus	38/72	111/340	5.34157e-05	0.00129475	0.00103164	TAC1/IL6/CXCL2/CMA1/PTGS2/APOBEC3A/HBEGF/COL1A1/CCN1/SFRP1/AQP1/FOSL1/SAA1/IL1B/ENPP2/TNFAIP6/PPARG/FGFR1/GSN/KLF4/POSTN/CHL1/ACTA2/KIT/CALCRL/PDPN/PDGFRB/SPHK1/PALLD/THBS1/NFIB/VEGFB/PLAU/VEGFC/BAG3/ZYX/CD68/TLR4	38
GO:0007275	multicellular organism development	48/72	156/340	5.58639e-05	0.00132528	0.00105597	IL6/HAS2/CMA1/PTGS2/HBEGF/COL1A1/CCN1/SFRP1/AQP1/FOSL1/CSPG4/IL1B/COL6A1/COL6A3/ENPP2/COL6A2/PPARG/FGFR1/GSN/CCN2/FZD7/KLF4/RGS2/POSTN/CHL1/ACTA2/KIT/CALCRL/RBPMS2/ITGA5/PDPN/STAT5A/PDGFRB/SPHK1/CDH11/DNAJB1/PALLD/THBS1/NFIB/TPM1/ACTN1/VEGFB/VEGFC/BAG3/SMTN/MYC/S100A4/TLR4	48
GO:0090130	tissue migration	13/72	22/340	6.47443e-05	0.00150396	0.00119834	TAC1/HAS2/PTGS2/HBEGF/ENPP2/PPARG/FGFR1/KLF4/ACTA2/KIT/STAT5A/THBS1/VEGFC	13
GO:0009611	response to wounding	17/72	34/340	7.45612e-05	0.00166271	0.00132483	IL6/HBEGF/COL1A1/CCN1/SAA1/GSN/CCN2/FZD7/KLF4/POSTN/ITGA5/PDPN/PDGFRB/THBS1/TPM1/PLAU/TLR4	17
GO:0043408	regulation of MAPK cascade	17/72	34/340	7.45612e-05	0.00166271	0.00132483	IL6/CCN1/SFRP1/CSPG4/SAA1/IL1B/FGFR1/CCN2/FZD7/KLF4/RGS2/KIT/PDGFRB/SPHK1/THBS1/MYC/TLR4	17
GO:0033002	muscle cell proliferation	11/72	17/340	8.1602e-05	0.00172648	0.00137564	IL6/PTGS2/HBEGF/PPARG/FGFR1/KLF4/CALCRL/RBPMS2/PDGFRB/THBS1/TPM1	11
GO:1904018	positive regulation of vasculature development	11/72	17/340	8.1602e-05	0.00172648	0.00137564	CMA1/PTGS2/AQP1/IL1B/KLF4/KIT/ITGA5/SPHK1/THBS1/VEGFB/VEGFC	11
GO:0032879	regulation of localization	33/72	92/340	8.35467e-05	0.00172648	0.00137564	TAC1/IL6/HAS2/PTGS2/HBEGF/COL1A1/CCN1/SFRP1/AQP1/SAA1/IL1B/ENPP2/TNFAIP6/PPARG/FGFR1/GSN/KLF4/RGS2/POSTN/KIT/ITGA5/PDPN/STAT5A/PDGFRB/SPHK1/THBS1/TPM1/ACTN1/VEGFB/PLAU/VEGFC/BAG3/TLR4	33
GO:0042127	regulation of cell proliferation	32/72	88/340	8.36141e-05	0.00172648	0.00137564	TAC1/IL6/HAS2/PTGS2/HBEGF/CCN1/SFRP1/AQP1/FOSL1/IL1B/PPARG/FGFR1/CCN2/FZD7/KLF4/KIT/CALCRL/RBPMS2/CLEC11A/PDPN/STAT5A/PDGFRB/SPHK1/MXI1/THBS1/NFIB/TPM1/VEGFB/PLAU/VEGFC/MYC/TLR4	32
GO:0008284	positive regulation of cell proliferation	25/72	62/340	0.000104312	0.00211469	0.00168496	TAC1/IL6/HAS2/PTGS2/HBEGF/CCN1/SFRP1/AQP1/FOSL1/IL1B/FGFR1/CCN2/FZD7/KIT/CALCRL/RBPMS2/CLEC11A/STAT5A/PDGFRB/SPHK1/THBS1/VEGFB/VEGFC/MYC/TLR4	25
GO:0000165	MAPK cascade	18/72	38/340	0.000110165	0.00215499	0.00171707	IL6/HBEGF/CCN1/SFRP1/CSPG4/SAA1/IL1B/FGFR1/CCN2/FZD7/KLF4/RGS2/KIT/PDGFRB/SPHK1/THBS1/MYC/TLR4	18
GO:0023014	signal transduction by protein phosphorylation	18/72	38/340	0.000110165	0.00215499	0.00171707	IL6/HBEGF/CCN1/SFRP1/CSPG4/SAA1/IL1B/FGFR1/CCN2/FZD7/KLF4/RGS2/KIT/PDGFRB/SPHK1/THBS1/MYC/TLR4	18
GO:0051239	regulation of multicellular organismal process	37/72	110/340	0.000123231	0.002369	0.0018876	TAC1/IL6/HAS2/CMA1/PTGS2/HBEGF/COL1A1/CCN1/SFRP1/AQP1/SAA1/IL1B/ENPP2/PPARG/FGFR1/CCN2/FZD7/KLF4/RGS2/POSTN/KIT/CALCRL/ITGA5/PDPN/STAT5A/PDGFRB/SPHK1/GLS/THBS1/NFIB/TPM1/VEGFB/PLAU/VEGFC/AFAP1L2/MYC/TLR4	37
GO:0009887	animal organ morphogenesis	18/72	39/340	0.000170562	0.00317891	0.00253292	HAS2/COL1A1/CCN1/SFRP1/AQP1/COL6A1/COL6A3/COL6A2/FGFR1/CCN2/FZD7/ACTA2/RBPMS2/PDGFRB/NFIB/TPM1/VEGFC/MYC	18
GO:0009612	response to mechanical stimulus	11/72	18/340	0.000173913	0.00317891	0.00253292	PTGS2/COL1A1/AQP1/FOSL1/IL1B/PPARG/POSTN/KIT/THBS1/BAG3/TLR4	11
GO:0050878	regulation of body fluid levels	11/72	18/340	0.000173913	0.00317891	0.00253292	TAC1/IL6/HAS2/COL1A1/AQP1/SAA1/PDPN/STAT5A/THBS1/PLAU/TLR4	11
GO:0010634	positive regulation of epithelial cell migration	9/72	13/340	0.000190732	0.00338995	0.00270108	TAC1/HAS2/PTGS2/HBEGF/ENPP2/FGFR1/STAT5A/THBS1/VEGFC	9
GO:0032101	regulation of response to external stimulus	20/72	46/340	0.00019154	0.00338995	0.00270108	TAC1/IL6/CMA1/PTGS2/SAA1/IL1B/TNFAIP6/PPARG/FGFR1/KLF4/CALCRL/PDPN/PDGFRB/SPHK1/THBS1/VEGFB/PLAU/VEGFC/ZYX/TLR4	20
GO:0001667	ameboidal-type cell migration	12/72	21/340	0.000206508	0.00348874	0.00277979	TAC1/HAS2/PTGS2/HBEGF/ENPP2/PPARG/FGFR1/KLF4/KIT/STAT5A/THBS1/VEGFC	12
GO:0010631	epithelial cell migration	12/72	21/340	0.000206508	0.00348874	0.00277979	TAC1/HAS2/PTGS2/HBEGF/ENPP2/PPARG/FGFR1/KLF4/KIT/STAT5A/THBS1/VEGFC	12
GO:0090132	epithelium migration	12/72	21/340	0.000206508	0.00348874	0.00277979	TAC1/HAS2/PTGS2/HBEGF/ENPP2/PPARG/FGFR1/KLF4/KIT/STAT5A/THBS1/VEGFC	12
GO:0042060	wound healing	15/72	30/340	0.000221527	0.0036866	0.00293745	IL6/HBEGF/COL1A1/CCN1/SAA1/GSN/FZD7/POSTN/ITGA5/PDPN/PDGFRB/THBS1/TPM1/PLAU/TLR4	15
GO:0045766	positive regulation of angiogenesis	10/72	16/340	0.000279624	0.00458502	0.0036533	CMA1/PTGS2/AQP1/IL1B/KLF4/ITGA5/SPHK1/THBS1/VEGFB/VEGFC	10
GO:0048856	anatomical structure development	48/72	164/340	0.000325125	0.00525383	0.0041862	IL6/HAS2/CMA1/PTGS2/HBEGF/COL1A1/CCN1/SFRP1/AQP1/FOSL1/CSPG4/IL1B/COL6A1/COL6A3/ENPP2/COL6A2/PPARG/FGFR1/GSN/CCN2/FZD7/KLF4/RGS2/POSTN/CHL1/ACTA2/KIT/CALCRL/RBPMS2/ITGA5/PDPN/STAT5A/PDGFRB/SPHK1/CDH11/DNAJB1/PALLD/THBS1/NFIB/TPM1/ACTN1/VEGFB/VEGFC/BAG3/SMTN/MYC/S100A4/TLR4	48
GO:0006936	muscle contraction	11/72	19/340	0.000342267	0.00530038	0.00422329	PTGS2/CCN2/RGS2/ACTA2/KIT/CALCRL/SPHK1/TPM2/TPM1/VEGFB/SMTN	11
GO:0010632	regulation of epithelial cell migration	11/72	19/340	0.000342267	0.00530038	0.00422329	TAC1/HAS2/PTGS2/HBEGF/ENPP2/PPARG/FGFR1/KLF4/STAT5A/THBS1/VEGFC	11
GO:0060485	mesenchyme development	11/72	19/340	0.000342267	0.00530038	0.00422329	IL6/HAS2/COL1A1/SFRP1/IL1B/FGFR1/ACTA2/PDPN/PDGFRB/MYC/S100A4	11
GO:0048468	cell development	26/72	70/340	0.000392086	0.0059887	0.00477174	IL6/HAS2/SFRP1/IL1B/COL6A1/COL6A3/COL6A2/PPARG/FGFR1/GSN/FZD7/KLF4/RGS2/POSTN/CHL1/ACTA2/KIT/PDPN/PDGFRB/CDH11/PALLD/NFIB/TPM1/ACTN1/VEGFC/TLR4	26
GO:0007015	actin filament organization	9/72	14/340	0.000442394	0.0066658	0.00531124	TAC1/SFRP1/GSN/CCN2/FSCN1/TPM2/TPM1/ACTN1/ZYX	9
GO:0070848	response to growth factor	19/72	45/340	0.000474393	0.00705264	0.00561947	TAC1/HAS2/COL1A1/CCN1/SFRP1/IL1B/FGFR1/CCN2/KLF4/POSTN/RBPMS2/ITGA5/PDGFRB/SPHK1/THBS1/VEGFB/VEGFC/ZYX/MYC	19
GO:0001932	regulation of protein phosphorylation	25/72	67/340	0.000495157	0.00726448	0.00578827	IL6/PTGS2/HBEGF/CCN1/SFRP1/CSPG4/SAA1/IL1B/ENPP2/FGFR1/CCN2/FZD7/KLF4/RGS2/KIT/ITGA5/PDGFRB/SPHK1/THBS1/VEGFB/VEGFC/AFAP1L2/MYC/TLR4/CCNL1	25
GO:0048729	tissue morphogenesis	15/72	32/340	0.000557372	0.00793928	0.00632594	HBEGF/CCN1/SFRP1/COL6A1/COL6A3/COL6A2/FGFR1/FZD7/KLF4/ACTA2/ITGA5/PDPN/TPM1/VEGFC/MYC	15
GO:0071363	cellular response to growth factor stimulus	18/72	42/340	0.000559102	0.00793928	0.00632594	TAC1/HAS2/COL1A1/CCN1/SFRP1/IL1B/FGFR1/CCN2/KLF4/POSTN/RBPMS2/ITGA5/PDGFRB/SPHK1/THBS1/VEGFB/VEGFC/ZYX	18
GO:0061448	connective tissue development	10/72	17/340	0.000562514	0.00793928	0.00632594	COL1A1/CCN1/COL6A1/COL6A3/COL6A2/FGFR1/CCN2/ACTA2/PDGFRB/NFIB	10
GO:0044057	regulation of system process	14/72	29/340	0.000606446	0.00844894	0.00673203	TAC1/PTGS2/HBEGF/AQP1/IL1B/FGFR1/CCN2/KLF4/RGS2/KIT/CALCRL/SPHK1/GLS/TPM1	14
GO:0032502	developmental process	49/72	172/340	0.0006146	0.00844894	0.00673203	IL6/HAS2/CMA1/PTGS2/HBEGF/COL1A1/CCN1/SFRP1/AQP1/FOSL1/CSPG4/IL1B/COL6A1/COL6A3/ENPP2/COL6A2/PPARG/FGFR1/GSN/CCN2/FZD7/KLF4/RGS2/POSTN/CHL1/ACTA2/KIT/CALCRL/RBPMS2/ITGA5/PDPN/STAT5A/PDGFRB/SPHK1/CDH11/DNAJB1/PALLD/THBS1/NFIB/TPM1/ACTN1/VEGFB/VEGFC/BAG3/SMTN/MYC/CD68/S100A4/TLR4	49
GO:0051094	positive regulation of developmental process	24/72	64/340	0.000621357	0.00844894	0.00673203	IL6/HAS2/CMA1/PTGS2/COL1A1/CCN1/SFRP1/AQP1/IL1B/ENPP2/PPARG/FGFR1/CCN2/KLF4/RGS2/KIT/ITGA5/PDPN/PDGFRB/SPHK1/THBS1/VEGFB/VEGFC/MYC	24
GO:0050793	regulation of developmental process	31/72	92/340	0.000688178	0.00924481	0.00736617	IL6/HAS2/CMA1/PTGS2/COL1A1/CCN1/SFRP1/AQP1/IL1B/ENPP2/PPARG/FGFR1/CCN2/FZD7/KLF4/RGS2/POSTN/KIT/RBPMS2/ITGA5/PDPN/STAT5A/PDGFRB/SPHK1/THBS1/NFIB/TPM1/VEGFB/VEGFC/MYC/TLR4	31
GO:0030155	regulation of cell adhesion	16/72	36/340	0.000749047	0.00982573	0.00782904	IL6/HAS2/COL1A1/CCN1/SFRP1/SAA1/IL1B/GSN/FZD7/KLF4/POSTN/ITGA5/PDPN/THBS1/TPM1/PLAU	16
GO:0032989	cellular component morphogenesis	16/72	36/340	0.000749047	0.00982573	0.00782904	HAS2/COL6A1/COL6A3/ENPP2/COL6A2/FZD7/POSTN/CHL1/KIT/PDPN/PDGFRB/CDH11/PALLD/NFIB/TPM1/ACTN1	16
GO:0042221	response to chemical	48/72	169/340	0.000878672	0.0113921	0.0090771	TAC1/IL6/HAS2/CXCL2/CMA1/PTGS2/APOBEC3A/HBEGF/COL1A1/CCN1/SFRP1/AQP1/FOSL1/SAA1/IL1B/COL6A1/ENPP2/COL6A2/PPARG/FGFR1/GSN/CCN2/FZD7/KLF4/RGS2/POSTN/CHL1/KIT/CALCRL/RBPMS2/ITGA5/STAT5A/PDGFRB/SPHK1/FSCN1/DNAJB1/PALLD/THBS1/NFIB/TPM1/VEGFB/PLAU/VEGFC/BAG3/ZYX/MYC/CD68/TLR4	48
GO:0007160	cell-matrix adhesion	7/72	10/340	0.0010296	0.0130455	0.0103945	SFRP1/CCN2/POSTN/THBS1/ACTN1/PLAU/ZYX	7
GO:0048661	positive regulation of smooth muscle cell proliferation	7/72	10/340	0.0010296	0.0130455	0.0103945	IL6/PTGS2/HBEGF/CALCRL/RBPMS2/PDGFRB/THBS1	7
GO:0001503	ossification	10/72	18/340	0.00104826	0.0131328	0.010464	TAC1/IL6/PTGS2/COL1A1/CCN1/SFRP1/COL6A1/CCN2/CLEC11A/CDH11	10
GO:0097435	supramolecular fiber organization	12/72	24/340	0.0010816	0.0133998	0.0106768	GFAP/TAC1/COL1A1/SFRP1/GSN/CCN2/PDGFRB/FSCN1/TPM2/TPM1/ACTN1/ZYX	12
GO:0000902	cell morphogenesis	15/72	34/340	0.00125979	0.0152784	0.0121737	HAS2/COL6A1/COL6A3/ENPP2/COL6A2/FZD7/POSTN/CHL1/KIT/PDPN/CDH11/PALLD/NFIB/TPM1/ACTN1	15
GO:0008283	cell proliferation	33/72	103/340	0.00126064	0.0152784	0.0121737	TAC1/IL6/HAS2/PTGS2/HBEGF/CCN1/SFRP1/AQP1/FOSL1/CSPG4/IL1B/PPARG/FGFR1/CCN2/FZD7/KLF4/KIT/CALCRL/RBPMS2/CLEC11A/PDPN/STAT5A/PDGFRB/SPHK1/MXI1/THBS1/NFIB/TPM1/VEGFB/PLAU/VEGFC/MYC/TLR4	33
GO:0046903	secretion	21/72	56/340	0.00157851	0.0189251	0.0150794	TAC1/IL6/SFRP1/AQP1/SAA1/IL1B/TNFAIP6/FGFR1/GSN/CCN2/POSTN/KIT/STAT5A/GLS/THBS1/ACTN1/VEGFB/PLAU/VEGFC/CD68/TLR4	21
GO:0000904	cell morphogenesis involved in differentiation	12/72	25/340	0.00172312	0.020224	0.0161142	HAS2/COL6A1/COL6A3/COL6A2/FZD7/POSTN/CHL1/PDPN/CDH11/PALLD/NFIB/ACTN1	12
GO:0001501	skeletal system development	12/72	25/340	0.00172312	0.020224	0.0161142	HAS2/COL1A1/CCN1/SFRP1/COL6A1/COL6A3/COL6A2/FGFR1/CCN2/KIT/CDH11/NFIB	12
GO:0001101	response to acid chemical	11/72	22/340	0.00181564	0.021088	0.0168027	PTGS2/COL1A1/SFRP1/AQP1/COL6A1/PPARG/GSN/CCN2/FZD7/KLF4/PDGFRB	11
GO:0006939	smooth muscle contraction	7/72	11/340	0.00234901	0.0257836	0.0205441	PTGS2/RGS2/ACTA2/KIT/CALCRL/SPHK1/SMTN	7
GO:0032102	negative regulation of response to external stimulus	7/72	11/340	0.00234901	0.0257836	0.0205441	SAA1/TNFAIP6/PPARG/KLF4/CALCRL/THBS1/PLAU	7
GO:0032956	regulation of actin cytoskeleton organization	7/72	11/340	0.00234901	0.0257836	0.0205441	TAC1/SFRP1/GSN/CCN2/PDGFRB/FSCN1/TPM1	7
GO:0043534	blood vessel endothelial cell migration	7/72	11/340	0.00234901	0.0257836	0.0205441	PTGS2/PPARG/FGFR1/KLF4/STAT5A/THBS1/VEGFC	7
GO:0043535	regulation of blood vessel endothelial cell migration	7/72	11/340	0.00234901	0.0257836	0.0205441	PTGS2/PPARG/FGFR1/KLF4/STAT5A/THBS1/VEGFC	7
GO:0032940	secretion by cell	19/72	50/340	0.00236579	0.0257836	0.0205441	TAC1/IL6/SFRP1/SAA1/IL1B/TNFAIP6/FGFR1/GSN/CCN2/POSTN/KIT/GLS/THBS1/ACTN1/VEGFB/PLAU/VEGFC/CD68/TLR4	19
GO:0050727	regulation of inflammatory response	13/72	29/340	0.00238181	0.0257836	0.0205441	TAC1/IL6/CMA1/PTGS2/SAA1/IL1B/TNFAIP6/PPARG/KLF4/CALCRL/SPHK1/ZYX/TLR4	13
GO:0071310	cellular response to organic substance	36/72	120/340	0.00284627	0.0288523	0.0229892	TAC1/IL6/HAS2/CXCL2/CMA1/PTGS2/COL1A1/CCN1/SFRP1/AQP1/SAA1/IL1B/COL6A1/PPARG/FGFR1/GSN/CCN2/FZD7/KLF4/POSTN/KIT/CALCRL/RBPMS2/ITGA5/STAT5A/PDGFRB/SPHK1/FSCN1/THBS1/VEGFB/VEGFC/BAG3/ZYX/MYC/CD68/TLR4	36
GO:0032970	regulation of actin filament-based process	8/72	14/340	0.00285546	0.0288523	0.0229892	TAC1/SFRP1/GSN/CCN2/PDPN/PDGFRB/FSCN1/TPM1	8
GO:0048762	mesenchymal cell differentiation	8/72	14/340	0.00285546	0.0288523	0.0229892	IL6/HAS2/COL1A1/SFRP1/IL1B/FGFR1/PDPN/S100A4	8
GO:0051216	cartilage development	8/72	14/340	0.00285546	0.0288523	0.0229892	COL1A1/CCN1/COL6A1/COL6A3/COL6A2/FGFR1/CCN2/NFIB	8
GO:0090257	regulation of muscle system process	8/72	14/340	0.00285546	0.0288523	0.0229892	PTGS2/CCN2/KLF4/RGS2/KIT/CALCRL/SPHK1/TPM1	8
GO:0006954	inflammatory response	18/72	47/340	0.00287229	0.0288523	0.0229892	TAC1/IL6/CXCL2/CMA1/PTGS2/SAA1/IL1B/TNFAIP6/PPARG/KLF4/KIT/CALCRL/SPHK1/THBS1/ZYX/AFAP1L2/CD68/TLR4	18
GO:0007167	enzyme linked receptor protein signaling pathway	18/72	47/340	0.00287229	0.0288523	0.0229892	HBEGF/COL1A1/CCN1/SFRP1/CSPG4/IL1B/FGFR1/CCN2/KIT/RBPMS2/ITGA5/STAT5A/PDGFRB/THBS1/VEGFB/VEGFC/ZYX/AFAP1L2	18
GO:0051336	regulation of hydrolase activity	18/72	47/340	0.00287229	0.0288523	0.0229892	PTGS2/CCN1/SFRP1/AQP1/COL6A3/PPARG/FGFR1/GSN/CCN2/KLF4/RGS2/KIT/PDGFRB/TPM2/DNAJB1/THBS1/TPM1/MYC	18
GO:2000026	regulation of multicellular organismal development	26/72	78/340	0.00298398	0.0295428	0.0235394	IL6/CMA1/PTGS2/COL1A1/CCN1/SFRP1/AQP1/IL1B/ENPP2/PPARG/FGFR1/CCN2/FZD7/KLF4/RGS2/KIT/ITGA5/PDPN/PDGFRB/SPHK1/THBS1/NFIB/VEGFB/VEGFC/MYC/TLR4	26
GO:0042325	regulation of phosphorylation	25/72	74/340	0.00299403	0.0295428	0.0235394	IL6/PTGS2/HBEGF/CCN1/SFRP1/CSPG4/SAA1/IL1B/ENPP2/FGFR1/CCN2/FZD7/KLF4/RGS2/KIT/ITGA5/PDGFRB/SPHK1/THBS1/VEGFB/VEGFC/AFAP1L2/MYC/TLR4/CCNL1	25
GO:0043405	regulation of MAP kinase activity	10/72	20/340	0.00303527	0.0296003	0.0235853	SFRP1/CSPG4/SAA1/IL1B/FGFR1/RGS2/KIT/PDGFRB/THBS1/TLR4	10
GO:0048598	embryonic morphogenesis	9/72	17/340	0.00305295	0.0296003	0.0235853	CCN1/SFRP1/COL6A1/FGFR1/FZD7/KLF4/RBPMS2/ITGA5/VEGFC	9
GO:0030154	cell differentiation	36/72	121/340	0.00342938	0.0329634	0.0262649	IL6/HAS2/PTGS2/COL1A1/CCN1/SFRP1/CSPG4/IL1B/COL6A1/COL6A3/COL6A2/PPARG/FGFR1/GSN/CCN2/FZD7/KLF4/RGS2/POSTN/CHL1/ACTA2/KIT/RBPMS2/ITGA5/PDPN/PDGFRB/CDH11/PALLD/THBS1/NFIB/TPM1/ACTN1/VEGFC/MYC/S100A4/TLR4	36
GO:0007399	nervous system development	23/72	67/340	0.00371505	0.0354041	0.0282097	IL6/CMA1/SFRP1/AQP1/CSPG4/IL1B/PPARG/FGFR1/GSN/FZD7/KLF4/RGS2/POSTN/CHL1/KIT/SPHK1/CDH11/DNAJB1/PALLD/NFIB/VEGFC/BAG3/TLR4	23
GO:1901566	organonitrogen compound biosynthetic process	19/72	52/340	0.00410594	0.0387977	0.0309136	IL6/HAS2/CMA1/PTGS2/HBEGF/CCN1/CSPG4/IL1B/PPARG/KLF4/RGS2/PDGFRB/SPHK1/GLS/THBS1/BGN/VEGFB/TLR4/CSGALNACT2	19
GO:0001934	positive regulation of protein phosphorylation	20/72	56/340	0.00433387	0.0404358	0.0322188	IL6/PTGS2/HBEGF/CCN1/CSPG4/SAA1/IL1B/ENPP2/FGFR1/CCN2/FZD7/KIT/ITGA5/PDGFRB/SPHK1/THBS1/VEGFB/VEGFC/AFAP1L2/TLR4	20
GO:0060326	cell chemotaxis	11/72	24/340	0.00440488	0.0404358	0.0322188	IL6/CXCL2/HBEGF/SAA1/IL1B/FGFR1/KIT/PDGFRB/THBS1/VEGFB/VEGFC	11
GO:0048869	cellular developmental process	37/72	127/340	0.00453869	0.0404358	0.0322188	IL6/HAS2/PTGS2/COL1A1/CCN1/SFRP1/CSPG4/IL1B/COL6A1/COL6A3/ENPP2/COL6A2/PPARG/FGFR1/GSN/CCN2/FZD7/KLF4/RGS2/POSTN/CHL1/ACTA2/KIT/RBPMS2/ITGA5/PDPN/PDGFRB/CDH11/PALLD/THBS1/NFIB/TPM1/ACTN1/VEGFC/MYC/S100A4/TLR4	37
GO:0019220	regulation of phosphate metabolic process	25/72	76/340	0.00467075	0.0404358	0.0322188	IL6/PTGS2/HBEGF/CCN1/SFRP1/CSPG4/SAA1/IL1B/ENPP2/FGFR1/CCN2/FZD7/KLF4/RGS2/KIT/ITGA5/PDGFRB/SPHK1/THBS1/VEGFB/VEGFC/AFAP1L2/MYC/TLR4/CCNL1	25
GO:0051174	regulation of phosphorus metabolic process	25/72	76/340	0.00467075	0.0404358	0.0322188	IL6/PTGS2/HBEGF/CCN1/SFRP1/CSPG4/SAA1/IL1B/ENPP2/FGFR1/CCN2/FZD7/KLF4/RGS2/KIT/ITGA5/PDGFRB/SPHK1/THBS1/VEGFB/VEGFC/AFAP1L2/MYC/TLR4/CCNL1	25
GO:0001837	epithelial to mesenchymal transition	7/72	12/340	0.00467822	0.0404358	0.0322188	IL6/HAS2/COL1A1/SFRP1/IL1B/PDPN/S100A4	7
GO:0006937	regulation of muscle contraction	7/72	12/340	0.00467822	0.0404358	0.0322188	PTGS2/CCN2/RGS2/KIT/CALCRL/SPHK1/TPM1	7
GO:0031098	stress-activated protein kinase signaling cascade	7/72	12/340	0.00467822	0.0404358	0.0322188	SFRP1/IL1B/CCN2/FZD7/SPHK1/MYC/TLR4	7
GO:0032872	regulation of stress-activated MAPK cascade	7/72	12/340	0.00467822	0.0404358	0.0322188	SFRP1/IL1B/CCN2/FZD7/SPHK1/MYC/TLR4	7
GO:0051403	stress-activated MAPK cascade	7/72	12/340	0.00467822	0.0404358	0.0322188	SFRP1/IL1B/CCN2/FZD7/SPHK1/MYC/TLR4	7
GO:0070302	regulation of stress-activated protein kinase signaling cascade	7/72	12/340	0.00467822	0.0404358	0.0322188	SFRP1/IL1B/CCN2/FZD7/SPHK1/MYC/TLR4	7
GO:0010033	response to organic substance	40/72	141/340	0.00488912	0.0419336	0.0334123	TAC1/IL6/HAS2/CXCL2/CMA1/PTGS2/COL1A1/CCN1/SFRP1/AQP1/FOSL1/SAA1/IL1B/COL6A1/COL6A2/PPARG/FGFR1/GSN/CCN2/FZD7/KLF4/RGS2/POSTN/KIT/CALCRL/RBPMS2/ITGA5/STAT5A/PDGFRB/SPHK1/FSCN1/DNAJB1/THBS1/VEGFB/VEGFC/BAG3/ZYX/MYC/CD68/TLR4	40
GO:0022008	neurogenesis	18/72	49/340	0.00500985	0.0423181	0.0337186	IL6/SFRP1/CSPG4/IL1B/PPARG/FGFR1/GSN/FZD7/KLF4/RGS2/POSTN/CHL1/KIT/CDH11/PALLD/NFIB/VEGFC/TLR4	18
GO:0060548	negative regulation of cell death	18/72	49/340	0.00500985	0.0423181	0.0337186	IL6/PTGS2/CCN1/SFRP1/AQP1/CCN5/IL1B/CCN2/KLF4/CHL1/KIT/ITGA5/PDPN/PDGFRB/SPHK1/THBS1/BAG3/MYC	18
GO:0090287	regulation of cellular response to growth factor stimulus	8/72	15/340	0.00507185	0.0425197	0.0338792	CCN1/SFRP1/IL1B/FGFR1/RBPMS2/ITGA5/THBS1/VEGFC	8
GO:1901700	response to oxygen-containing compound	27/72	85/340	0.00553169	0.0460286	0.0366751	TAC1/IL6/CXCL2/CMA1/PTGS2/COL1A1/SFRP1/AQP1/FOSL1/IL1B/COL6A1/COL6A2/PPARG/GSN/CCN2/FZD7/KLF4/RGS2/POSTN/CALCRL/STAT5A/PDGFRB/SPHK1/THBS1/TPM1/CD68/TLR4	27
GO:0071345	cellular response to cytokine stimulus	21/72	61/340	0.00571327	0.0465889	0.0371216	IL6/HAS2/CXCL2/PTGS2/COL1A1/SFRP1/SAA1/IL1B/PPARG/GSN/KLF4/POSTN/KIT/STAT5A/SPHK1/FSCN1/THBS1/VEGFC/ZYX/MYC/TLR4	21
GO:0043410	positive regulation of MAPK cascade	12/72	28/340	0.00572438	0.0465889	0.0371216	IL6/CSPG4/SAA1/IL1B/FGFR1/CCN2/FZD7/KIT/PDGFRB/SPHK1/THBS1/TLR4	12
GO:0050673	epithelial cell proliferation	12/72	28/340	0.00572438	0.0465889	0.0371216	HAS2/SFRP1/PPARG/FGFR1/FZD7/KIT/STAT5A/THBS1/NFIB/VEGFB/VEGFC/MYC	12
GO:0034097	response to cytokine	22/72	65/340	0.00581104	0.0469515	0.0374105	IL6/HAS2/CXCL2/PTGS2/COL1A1/SFRP1/FOSL1/SAA1/IL1B/PPARG/GSN/KLF4/POSTN/KIT/STAT5A/SPHK1/FSCN1/THBS1/VEGFC/ZYX/MYC/TLR4	22
GO:0070887	cellular response to chemical stimulus	39/72	138/340	0.00635262	0.0509581	0.0406029	TAC1/IL6/HAS2/CXCL2/CMA1/PTGS2/APOBEC3A/HBEGF/COL1A1/CCN1/SFRP1/AQP1/SAA1/IL1B/COL6A1/PPARG/FGFR1/GSN/CCN2/FZD7/KLF4/POSTN/KIT/CALCRL/RBPMS2/ITGA5/STAT5A/PDGFRB/SPHK1/FSCN1/THBS1/TPM1/VEGFB/VEGFC/BAG3/ZYX/MYC/CD68/TLR4	39
GO:0070482	response to oxygen levels	13/72	32/340	0.006926	0.0551607	0.0439515	PTGS2/COL1A1/SFRP1/AQP1/PPARG/CCN2/POSTN/PDGFRB/THBS1/VEGFB/PLAU/VEGFC/MYC	13
GO:0045595	regulation of cell differentiation	21/72	62/340	0.00718457	0.0565944	0.0450939	IL6/HAS2/PTGS2/COL1A1/CCN1/SFRP1/IL1B/PPARG/FGFR1/CCN2/FZD7/KLF4/RGS2/POSTN/KIT/RBPMS2/PDPN/THBS1/VEGFC/MYC/TLR4	21
GO:0052547	regulation of peptidase activity	10/72	22/340	0.00728353	0.0565944	0.0450939	PTGS2/CCN1/AQP1/COL6A3/PPARG/GSN/CCN2/KLF4/THBS1/MYC	10
GO:0052548	regulation of endopeptidase activity	10/72	22/340	0.00728353	0.0565944	0.0450939	PTGS2/CCN1/AQP1/COL6A3/PPARG/GSN/CCN2/KLF4/THBS1/MYC	10
GO:0030030	cell projection organization	16/72	43/340	0.00735981	0.0565944	0.0450939	IL6/SFRP1/ENPP2/FGFR1/GSN/KLF4/RGS2/POSTN/CHL1/KIT/PDPN/FSCN1/CDH11/PALLD/NFIB/TPM1	16
GO:0120036	plasma membrane bounded cell projection organization	16/72	43/340	0.00735981	0.0565944	0.0450939	IL6/SFRP1/ENPP2/FGFR1/GSN/KLF4/RGS2/POSTN/CHL1/KIT/PDPN/FSCN1/CDH11/PALLD/NFIB/TPM1	16
GO:0000187	activation of MAPK activity	6/72	10/340	0.00762663	0.0574574	0.0457815	CSPG4/SAA1/IL1B/KIT/THBS1/TLR4	6
GO:0002040	sprouting angiogenesis	6/72	10/340	0.00762663	0.0574574	0.0457815	PTGS2/KLF4/ITGA5/THBS1/VEGFB/VEGFC	6
GO:0032526	response to retinoic acid	6/72	10/340	0.00762663	0.0574574	0.0457815	COL1A1/AQP1/PPARG/FZD7/KLF4/PDGFRB	6
GO:0003013	circulatory system process	12/72	29/340	0.00808384	0.0593736	0.0473083	TAC1/CMA1/PTGS2/HBEGF/PPARG/CCN2/RGS2/POSTN/ACTA2/TPM1/VEGFB/VEGFC	12
GO:0008015	blood circulation	12/72	29/340	0.00808384	0.0593736	0.0473083	TAC1/CMA1/PTGS2/HBEGF/PPARG/CCN2/RGS2/POSTN/ACTA2/TPM1/VEGFB/VEGFC	12
GO:0008217	regulation of blood pressure	8/72	16/340	0.00840922	0.0593736	0.0473083	TAC1/CMA1/PTGS2/PPARG/POSTN/ACTA2/TPM1/VEGFC	8
GO:0048705	skeletal system morphogenesis	8/72	16/340	0.00840922	0.0593736	0.0473083	HAS2/COL1A1/SFRP1/COL6A1/COL6A3/COL6A2/FGFR1/CCN2	8
GO:0070371	ERK1 and ERK2 cascade	8/72	16/340	0.00840922	0.0593736	0.0473083	CCN1/IL1B/CCN2/KLF4/KIT/PDGFRB/MYC/TLR4	8
GO:0009743	response to carbohydrate	7/72	13/340	0.00841348	0.0593736	0.0473083	CMA1/PTGS2/IL1B/COL6A2/CCN2/CALCRL/THBS1	7
GO:0010594	regulation of endothelial cell migration	7/72	13/340	0.00841348	0.0593736	0.0473083	PTGS2/PPARG/FGFR1/KLF4/STAT5A/THBS1/VEGFC	7
GO:0042542	response to hydrogen peroxide	7/72	13/340	0.00841348	0.0593736	0.0473083	IL6/COL1A1/AQP1/FOSL1/KLF4/PDGFRB/SPHK1	7
GO:0043542	endothelial cell migration	7/72	13/340	0.00841348	0.0593736	0.0473083	PTGS2/PPARG/FGFR1/KLF4/STAT5A/THBS1/VEGFC	7
GO:0071229	cellular response to acid chemical	7/72	13/340	0.00841348	0.0593736	0.0473083	COL1A1/SFRP1/AQP1/COL6A1/PPARG/FZD7/KLF4	7
GO:0006468	protein phosphorylation	25/72	79/340	0.00864902	0.0606519	0.0483269	IL6/PTGS2/HBEGF/CCN1/SFRP1/CSPG4/SAA1/IL1B/ENPP2/FGFR1/CCN2/FZD7/KLF4/RGS2/KIT/ITGA5/PDGFRB/SPHK1/THBS1/VEGFB/VEGFC/AFAP1L2/MYC/TLR4/CCNL1	25
GO:0051179	localization	45/72	168/340	0.00875247	0.0609938	0.0485992	TAC1/IL6/HAS2/CXCL2/PTGS2/HBEGF/COL1A1/CCN1/SFRP1/AQP1/CSPG4/SAA1/IL1B/ENPP2/TNFAIP6/PPARG/FGFR1/GSN/CCN2/KLF4/RGS2/POSTN/CHL1/KIT/CALCRL/ITGA5/PDPN/STAT5A/PDGFRB/SPHK1/FSCN1/GLS/MXI1/PALLD/THBS1/TPM1/ACTN1/VEGFB/PLAU/VEGFC/BAG3/MYC/CD68/TLR4/MICU1	45
GO:0006952	defense response	24/72	75/340	0.00882064	0.0609949	0.0486001	TAC1/IL6/CXCL2/CMA1/PTGS2/APOBEC3A/FOSL1/SAA1/IL1B/TNFAIP6/PPARG/GSN/KLF4/KIT/CALCRL/TPSAB1/STAT5A/SPHK1/THBS1/ZYX/AFAP1L2/CD68/TLR4/MICU1	24
GO:0044087	regulation of cellular component biogenesis	15/72	40/340	0.00886204	0.0609949	0.0486001	GFAP/TAC1/HAS2/CCN1/SFRP1/FOSL1/GSN/CCN2/KIT/SPHK1/FSCN1/DNAJB1/THBS1/TPM1/TLR4	15
